# Supplementary material for: Constitutive upregulation of transcription factors underlies permissive bradyzoite differentiation in a natural isolate of Toxoplasma gondii
Source: mBio. 2024 Aug 16;15(9):e00641-24. doi: 10.1128/mbio.00641-24 (PMC11389365; doi:10.1128/mbio.00641-24)
Supplement: Data Set S1 — Differential expression analysis. [file mbio.00641-24-s0001.xlsx]

## Sheet: Sheet1
DataSet 1 Differential expression analysis of Tg68 tachyzoites and bradyzoites
Gene ID	P-value (Day7 vs Tachy)	FDR step up (Day7 vs Tachy)	Ratio (Day7 vs Tachy)	Fold change (Day7 vs Tachy)	LSMean(Day7) (Day7 vs Tachy)	LSMean(Tachy) (Day7 vs Tachy)	P-value (Day21 vs Tachy)	FDR step up (Day21 vs Tachy)	Ratio (Day21 vs Tachy)	Fold change (Day21 vs Tachy)	LSMean(Day21) (Day21 vs Tachy)	LSMean(Tachy) (Day21 vs Tachy)
TGME49_268860	0	0	447.108	447.108	1794	4.01245	0	0	583.523	583.523	2341.35	4.01245
TGME49_291040	0	0	272.567	272.567	1420.35	5.21101	0	0	286.426	286.426	1492.57	5.21101
TGME49_259020	0	0	502.09	502.09	4275.85	8.51611	0	0	719.968	719.968	6131.33	8.51611
TGME49_233460	0	0	0.00341381	-292.928	25.8562	7574.01	4.15541e-112	1.53968e-109	0.00612868	-163.167	46.4187	7574.01
TGME49_226420	0	0	8.58043	8.58043	2057.59	239.8	2.52426e-263	3.27355e-260	8.0394	8.0394	1927.85	239.8
TGME49_278080	8.9E-323	1.1533E-319	140.098	140.098	515.775	3.68153	4.51218e-305	7.02185e-302	174.94	174.94	644.046	3.68153
TGME49_293790	2.14296e-293	2.38206e-290	136.853	136.853	1517.86	11.0911	0	0	273.245	273.245	3030.6	11.0911
TGME49_261650	2.03683e-265	1.98108e-262	122.896	122.896	571.949	4.65392	2.34132e-232	2.60254e-229	126.887	126.887	590.52	4.65392
TGME49_320190	4.50612e-255	3.89579e-252	176.442	176.442	499.644	2.83178	2.93253e-215	2.53534e-212	168.522	168.522	477.218	2.83178
TGME49_260190	4.89319e-244	3.80739e-241	89.2884	89.2884	804.117	9.00584	4.58009e-195	3.56377e-192	74.8212	74.8212	673.828	9.00584
TGME49_216140	5.58838e-211	3.95302e-208	118.456	118.456	1614.53	13.6298	9.7541e-216	9.48708e-213	137.89	137.89	1879.41	13.6298
TGME49_207160	5.05474e-205	3.27758e-202	168.914	168.914	335.003	1.98328	1.46252e-168	1.03454e-165	161.82	161.82	320.935	1.98328
TGME49_233480	7.22037e-200	4.32167e-197	0.00914976	-109.292	40.7551	4454.22	6.1572e-71	1.33081e-68	0.00832685	-120.093	37.0896	4454.22
TGME49_277080	1.19642e-171	6.64954e-169	0.0244529	-40.8949	271.824	11116.2	7.56878e-114	3.09962e-111	0.0359678	-27.8026	399.826	11116.2
TGME49_314250	4.05454e-169	2.10323e-166	98.0167	98.0167	562.058	5.73431	1.92967e-147	1.25123e-144	93.7524	93.7524	537.605	5.73431
TGME49_253330	1.46654e-168	7.13194e-166	18.2036	18.2036	793.482	43.5892	1.28604e-133	6.67111e-131	17.3018	17.3018	754.171	43.5892
TGME49_250710	6.73758e-161	3.08383e-158	0.0372553	-26.8418	188.327	5055.04	1.39828e-86	3.88572e-84	0.0667362	-14.9844	337.354	5055.04
TGME49_208030	5.94251e-153	2.56881e-150	0.0610583	-16.3778	191.182	3131.13	3.95686e-80	9.62136e-78	0.0820096	-12.1937	256.783	3131.13
TGME49_271050	7.73508e-136	3.16772e-133	0.0374151	-26.7271	486.893	13013.2	3.26796e-100	1.0595e-97	0.049033	-20.3944	638.079	13013.2
TGME49_224630	1.09934e-135	4.27699e-133	22.9993	22.9993	468.159	20.3553	5.08398e-113	1.97792e-110	23.7937	23.7937	484.33	20.3553
TGME49_280570	1.33629e-131	4.95129e-129	64.8617	64.8617	2120.78	32.697	1.13922e-139	6.33162e-137	77.6965	77.6965	2540.45	32.697
TGME49_209755	3.50474e-128	1.23956e-125	302.989	302.989	3090.47	10.1999	5.61783e-121	2.73202e-118	266.232	266.232	2715.55	10.1999
TGME49_290970	1.85947e-127	6.29065e-125	78.3742	78.3742	542.572	6.92284	6.99208e-103	2.36545e-100	64.2586	64.2586	444.852	6.92284
TGME49_310780	2.7281e-126	8.84473e-124	0.114105	-8.76384	415.773	3643.77	2.56356e-81	6.64902e-79	0.122102	-8.18989	444.91	3643.77
TGME49_233450	4.42288e-126	1.37658e-123	0.00449089	-222.673	14.3547	3196.4	2.49012e-25	1.19548e-23	0.00206493	-484.277	6.60034	3196.4
TGME49_283540	9.58717e-125	2.86914e-122	0.0989074	-10.1105	194.77	1969.21	3.51731e-66	7.20215e-64	0.0919233	-10.8786	181.017	1969.21
TGME49_275790	3.3013e-124	9.51384e-122	168.606	168.606	150.255	0.891162	2.63265e-39	2.52897e-37	52.3678	52.3678	46.6682	0.891162
TGME49_277270	8.29807e-117	2.30597e-114	0.0245503	-40.7327	27.3558	1114.28	3.53614e-37	3.05719e-35	0.0292575	-34.1793	32.6009	1114.28
TGME49_227620	1.30755e-114	3.5083e-112	0.103117	-9.69775	1307.69	12681.6	3.70641e-78	8.73927e-76	0.142017	-7.04143	1801	12681.6
TGME49_305260	9.64874e-111	2.50256e-108	17.5067	17.5067	254.164	14.5181	2.13237e-47	2.51393e-45	11.3085	11.3085	164.178	14.5181
TGME49_271320	3.16916e-110	7.95458e-108	231.989	231.989	151.354	0.65242	1.27273e-118	5.50171e-116	375.691	375.691	245.108	0.65242
TGME49_304930	9.45062e-110	2.29798e-107	64.4326	64.4326	198.586	3.08207	4.74016e-77	1.0848e-74	54.1452	54.1452	166.879	3.08207
TGME49_207210	1.47007e-109	3.46625e-107	325.144	325.144	1134.2	3.48829	6.98115e-119	3.19531e-116	437.278	437.278	1525.36	3.48829
TGME49_312330	3.69714e-107	8.461e-105	21.5734	21.5734	457.759	21.2186	4.45918e-85	1.19644e-82	20.3648	20.3648	432.112	21.2186
TGME49_295960	4.11996e-106	9.15926e-104	11.7402	11.7402	369.512	31.4741	1.97955e-54	3.02017e-52	8.76589	8.76589	275.898	31.4741
TGME49_254720	1.51663e-105	3.27803e-103	0.0629251	-15.8919	187.566	2980.78	6.87387e-63	1.24385e-60	0.0790899	-12.6438	235.749	2980.78
TGME49_305460	2.03239e-102	4.27406e-100	7.75261	7.75261	209.554	27.0301	2.66362e-53	3.83808e-51	7.65107	7.65107	206.809	27.0301
TGME49_267130	2.33095e-101	4.77292e-99	25.268	25.268	188.213	7.44867	1.71866e-108	6.0786e-106	40.0041	40.0041	297.977	7.44867
TGME49_318750	2.44772e-101	4.88351e-99	10.719	10.719	662.243	61.7824	2.92579e-145	1.7512e-142	19.6507	19.6507	1214.07	61.7824
TGME49_202020	1.18289e-100	2.30102e-98	50.5262	50.5262	2724.29	53.9185	1.85815e-99	5.78331e-97	51.34	51.34	2768.18	53.9185
TGME49_203310	1.93517e-99	3.67257e-97	0.099562	-10.044	1654.4	16616.8	3.44557e-51	4.62242e-49	0.18836	-5.30898	3129.94	16616.8
TGME49_207230	1.59071e-98	2.94698e-96	8.98559	8.98559	307.608	34.2335	7.18775e-36	5.94978e-34	5.93394	5.93394	203.14	34.2335
TGME49_213480	4.35013e-94	7.8717e-92	140.206	140.206	183.286	1.30726	6.92237e-70	1.45576e-67	110.436	110.436	144.369	1.30726
TGME49_270250	8.09797e-91	1.43205e-88	0.0860417	-11.6223	1514.86	17606.1	1.4117e-71	3.13842e-69	0.106597	-9.38111	1876.76	17606.1
TGME49_230160	2.25287e-90	3.89546e-88	0.059866	-16.704	153.926	2571.17	6.57765e-48	7.87395e-46	0.100253	-9.97472	257.769	2571.17
TGME49_221550	3.35885e-88	5.68157e-86	435.213	435.213	320.418	0.736232	3.62714e-53	5.13141e-51	165.534	165.534	121.871	0.736232
TGME49_253790	1.35685e-87	2.24631e-85	338.331	338.331	357.861	1.05772	9.50862e-66	1.89709e-63	201.312	201.312	212.933	1.05772
TGME49_227280	2.33996e-87	3.79318e-85	0.127378	-7.85065	976.704	7667.75	9.42236e-62	1.66626e-59	0.160227	-6.24114	1228.58	7667.75
TGME49_243470	1.40352e-86	2.22873e-84	21.6299	21.6299	163.9	7.57749	5.58146e-95	1.67036e-92	35.3244	35.3244	267.671	7.57749
TGME49_204530	5.88985e-83	9.16579e-81	0.127969	-7.81438	876.938	6852.73	1.33335e-48	1.70078e-46	0.194182	-5.14981	1330.67	6852.73
TGME49_202025	5.9172e-82	9.02779e-80	33.1688	33.1688	140.774	4.24416	1.32099e-53	1.93936e-51	29.2765	29.2765	124.254	4.24416
TGME49_288650	1.06974e-80	1.60071e-78	0.209395	-4.77567	2469.64	11794.2	1.8236e-61	3.15321e-59	0.241501	-4.14076	2848.31	11794.2
TGME49_300130	5.49447e-80	8.0665e-78	67.9537	67.9537	388.533	5.71761	2.23769e-65	4.35287e-63	56.2625	56.2625	321.687	5.71761
TGME49_311370	3.75614e-79	5.41231e-77	699.889	699.889	191.165	0.273137	9.75669e-81	2.44893e-78	896.069	896.069	244.749	0.273137
TGME49_286450	6.03923e-79	8.54386e-77	0.128679	-7.77127	1550.27	12047.5	6.33075e-57	1.0053e-54	0.166311	-6.01281	2003.64	12047.5
TGME49_316310	1.15891e-78	1.61027e-76	0.153759	-6.50367	315.809	2053.91	2.62926e-42	2.84143e-40	0.201426	-4.9646	413.712	2053.91
TGME49_309990	5.85518e-78	7.99284e-76	8.44934	8.44934	829.975	98.2296	3.29183e-88	9.48658e-86	11.0683	11.0683	1087.23	98.2296
TGME49_213280	6.17707e-77	8.28686e-75	0.133219	-7.50646	518.097	3889.08	4.09929e-38	3.7089e-36	0.223963	-4.46503	871.009	3889.08
TGME49_308840	2.5673e-76	3.38579e-74	0.0902255	-11.0833	56.9674	631.389	1.82316e-27	1.01328e-25	0.0594199	-16.8294	37.5171	631.389
TGME49_315520	7.65747e-75	9.93046e-73	426.339	426.339	139.373	0.326907	3.16977e-56	4.9328e-54	293.387	293.387	95.9103	0.326907
TGME49_224460	5.04711e-73	6.43796e-71	0.136117	-7.34661	281.85	2070.64	4.66551e-36	3.90348e-34	0.208517	-4.79577	431.765	2070.64
TGME49_291960	5.56481e-73	6.98384e-71	0.0368724	-27.1206	40.742	1104.95	6.19366e-33	4.5465e-31	0.0361652	-27.6509	39.9607	1104.95
TGME49_220560	3.80819e-72	4.70342e-70	56.8085	56.8085	113.131	1.99145	8.07614e-44	9.24124e-42	42.4597	42.4597	84.5562	1.99145
TGME49_247530	2.56538e-71	3.11894e-69	0.0906391	-11.0328	196.947	2172.87	8.40087e-34	6.472e-32	0.167432	-5.97256	363.809	2172.87
TGME49_204050	4.44931e-71	5.32616e-69	0.00545646	-183.269	26.5211	4860.49	2.43236e-42	2.66566e-40	0.0118759	-84.2043	57.7226	4860.49
TGME49_214940	1.29722e-70	1.52934e-68	0.140778	-7.10337	683.773	4857.09	3.41009e-49	4.49728e-47	0.172559	-5.79512	838.135	4857.09
TGME49_229220	1.39214e-67	1.61676e-65	0.0489845	-20.4146	22.9139	467.779	3.59251e-20	1.37026e-18	0.0468982	-21.3228	21.938	467.779
TGME49_201785	2.00736e-67	2.29695e-65	0.154652	-6.46613	175.705	1136.13	2.98402e-31	2.00161e-29	0.20784	-4.8114	236.133	1136.13
TGME49_252640	4.69358e-67	5.29286e-65	240.546	240.546	732.229	3.04403	2.4045e-65	4.56328e-63	240.13	240.13	730.963	3.04403
TGME49_207400	7.2926e-65	8.10625e-63	0.0771421	-12.9631	375.402	4866.37	5.34901e-59	9.04796e-57	0.0640175	-15.6207	311.533	4866.37
TGME49_201390	8.81442e-65	9.65986e-63	0.299321	-3.34089	1301.26	4347.37	9.71892e-39	9.1112e-37	0.361381	-2.76716	1571.06	4347.37
TGME49_246550	9.56209e-65	1.03337e-62	0.299022	-3.34423	316.173	1057.36	2.05153e-35	1.68031e-33	0.264493	-3.78082	279.663	1057.36
TGME49_246760	2.45264e-64	2.61425e-62	7.2744	7.2744	205.767	28.2864	3.8535e-31	2.56274e-29	6.10506	6.10506	172.69	28.2864
TGME49_291890	5.23506e-64	5.50459e-62	0.03026	-33.0469	128.125	4234.15	2.08452e-48	2.61607e-46	0.0311074	-32.1467	131.713	4234.15
TGME49_235190	1.48375e-63	1.53934e-61	248.19	248.19	101.493	0.408932	1.95257e-13	4.39104e-12	38.0953	38.0953	15.5784	0.408932
TGME49_306620	2.54531e-63	2.60593e-61	13.2032	13.2032	845.175	64.0128	1.97085e-57	3.19483e-55	13.0427	13.0427	834.9	64.0128
TGME49_241240	3.69993e-62	3.73885e-60	0.0416501	-24.0096	20.954	503.097	4.28389e-21	1.71819e-19	0.0531138	-18.8275	26.7214	503.097
TGME49_249300	6.06283e-62	6.04806e-60	0.0762184	-13.1202	48.5434	636.899	1.70797e-25	8.30608e-24	0.0953125	-10.4918	60.7044	636.899
TGME49_314310	7.06526e-62	6.95883e-60	3.63407	3.63407	353.247	97.2042	5.72403e-59	9.47632e-57	4.81976	4.81976	468.502	97.2042
TGME49_205490	3.39599e-60	3.30302e-58	0.290354	-3.44408	249.793	860.305	4.79526e-31	3.16203e-29	0.255107	-3.91992	219.47	860.305
TGME49_297340	2.33355e-59	2.24165e-57	4.12653	4.12653	1041.56	252.407	7.35848e-49	9.54272e-47	4.13736	4.13736	1044.3	252.407
TGME49_204130	3.6593e-59	3.47231e-57	0.131556	-7.60131	132.954	1010.63	2.30082e-28	1.32612e-26	0.178374	-5.60621	180.269	1010.63
TGME49_254470	1.54312e-58	1.44663e-56	0.294632	-3.39406	215.046	729.88	8.41133e-26	4.19542e-24	0.287564	-3.47749	209.887	729.88
TGME49_201780	5.09193e-58	4.7167e-56	0.197205	-5.07087	580.414	2943.2	3.57085e-42	3.7547e-40	0.211349	-4.7315	622.044	2943.2
TGME49_229720	4.75632e-57	4.35399e-55	23.2518	23.2518	106.756	4.59131	5.6481e-14	1.35224e-12	9.21262	9.21262	42.2979	4.59131
TGME49_202010	1.26598e-56	1.14542e-54	26.1754	26.1754	96.7629	3.69671	1.89478e-19	6.92172e-18	13.3621	13.3621	49.3959	3.69671
TGME49_275440	8.98485e-56	8.03576e-54	0.218373	-4.57933	1383.94	6337.53	7.50716e-40	7.39408e-38	0.259731	-3.85014	1646.05	6337.53
TGME49_221480	5.34388e-55	4.72508e-53	0.139934	-7.14624	73.8049	527.427	2.43374e-18	8.19781e-17	0.237231	-4.21529	125.122	527.427
TGME49_266100	7.32211e-55	6.4015e-53	0.0529886	-18.872	25.2092	475.747	4.61783e-20	1.74424e-18	0.0956188	-10.4582	45.4904	475.747
TGME49_200360	1.31159e-53	1.13395e-51	0.131314	-7.61535	158.921	1210.24	1.6787e-16	4.92904e-15	0.309849	-3.22738	374.991	1210.24
TGME49_222370	2.5091e-53	2.14542e-51	41.3292	41.3292	506.167	12.2472	3.35339e-51	4.57767e-49	42.6905	42.6905	522.839	12.2472
TGME49_220950	7.00073e-52	5.92095e-50	0.316179	-3.16276	412.767	1305.48	1.02598e-34	8.31576e-33	0.28071	-3.56239	366.463	1305.48
TGME49_264660	1.24039e-51	1.03779e-49	15.9676	15.9676	1757.4	110.061	1.56135e-37	1.36504e-35	11.0845	11.0845	1219.97	110.061
TGME49_221840	6.25117e-51	5.17451e-49	60.2159	60.2159	196.811	3.26842	8.59734e-65	1.59276e-62	115.63	115.63	377.928	3.26842
TGME49_308020	8.71176e-51	7.13539e-49	0.182993	-5.46468	817.611	4467.99	1.21805e-34	9.67105e-33	0.227946	-4.38701	1018.46	4467.99
TGME49_211290	2.11507e-50	1.71431e-48	0.0814811	-12.2728	57.3857	704.283	1.69922e-25	8.30608e-24	0.0711956	-14.0458	50.1418	704.283
TGME49_231950	2.6142e-49	2.09702e-47	0.218098	-4.58509	119.246	546.755	8.66424e-17	2.58301e-15	0.311186	-3.21352	170.142	546.755
TGME49_323100	2.84688e-49	2.26037e-47	0.276672	-3.61439	215.905	780.364	1.80443e-26	9.36016e-25	0.254149	-3.9347	198.329	780.364
TGME49_319350	4.42479e-49	3.47771e-47	0.224543	-4.4535	267.235	1190.13	3.06299e-32	2.20677e-30	0.210191	-4.75758	250.155	1190.13
TGME49_218520	1.65039e-48	1.28417e-46	0.099512	-10.049	518.853	5213.98	1.14578e-39	1.11441e-37	0.110366	-9.06076	575.446	5213.98
TGME49_287470	3.50016e-48	2.69651e-46	64.4257	64.4257	66.7232	1.03566	8.40903e-38	7.52077e-36	66.7295	66.7295	69.1092	1.03566
TGME49_224180	5.06009e-48	3.86006e-46	32.451	32.451	136.07	4.1931	1.72003e-27	9.62848e-26	21.2518	21.2518	89.111	4.1931
TGME49_225290	5.14306e-48	3.88526e-46	5.28756	5.28756	283.564	53.6284	3.25834e-29	2.02825e-27	4.87938	4.87938	261.673	53.6284
TGME49_248900	1.19555e-47	8.94482e-46	19.2361	19.2361	105.064	5.46179	5.66901e-12	1.10831e-10	7.82785	7.82785	42.7541	5.46179
TGME49_238440	8.10438e-47	6.00573e-45	207.331	207.331	249.734	1.20452	2.09861e-51	2.91594e-49	296.707	296.707	357.39	1.20452
TGME49_263090	1.44433e-46	1.06022e-44	0.298086	-3.35473	581.59	1951.08	1.3583e-31	9.27099e-30	0.310035	-3.22544	604.903	1951.08
TGME49_318240	1.66952e-46	1.21407e-44	23.0286	23.0286	93.9743	4.08077	6.70945e-06	5.47235e-05	5.47294	5.47294	22.3338	4.08077
TGME49_285470	3.60689e-46	2.59863e-44	62.0666	62.0666	82.3294	1.32647	1.12451e-20	4.4191e-19	30.3244	30.3244	40.2244	1.32647
TGME49_203875	8.7585e-46	6.25228e-44	15.7475	15.7475	180.229	11.4449	6.51049e-42	6.66554e-40	18.2737	18.2737	209.14	11.4449
TGME49_316690	1.51225e-45	1.06971e-43	187.581	187.581	102.2	0.544832	8.65206e-32	5.95767e-30	120.562	120.562	65.6859	0.544832
TGME49_253690	1.72889e-45	1.21193e-43	0.123388	-8.10449	214.042	1734.7	6.48601e-33	4.7166e-31	0.126813	-7.88565	219.982	1734.7
TGME49_309590	1.77918e-45	1.23606e-43	0.0858091	-11.6538	329.949	3845.15	2.81941e-43	3.13397e-41	0.0697658	-14.3337	268.26	3845.15
TGME49_320270	1.8548e-45	1.27718e-43	71.5995	71.5995	70.3821	0.982997	3.99659e-38	3.65853e-36	77.7795	77.7795	76.457	0.982997
TGME49_257380	1.4268e-44	9.73856e-43	0.193754	-5.16118	244.874	1263.84	5.95551e-31	3.86165e-29	0.184178	-5.42954	232.771	1263.84
TGME49_207350	2.29293e-44	1.55142e-42	24.9205	24.9205	68.745	2.75858	1.26669e-37	1.12001e-35	31.1606	31.1606	85.959	2.75858
TGME49_230180	2.64485e-44	1.7741e-42	0.0219014	-45.6592	35.8183	1635.43	3.67434e-27	1.98542e-25	0.0269646	-37.0857	44.0988	1635.43
TGME49_238220	3.59966e-44	2.39393e-42	19.2678	19.2678	49.9993	2.59497	1.23713e-17	3.85043e-16	14.1288	14.1288	36.6638	2.59497
TGME49_268850	4.99867e-44	3.29616e-42	0.205086	-4.87601	133.087	648.934	1.08713e-25	5.35378e-24	0.158102	-6.32504	102.598	648.934
TGME49_305250	1.05626e-43	6.90652e-42	0.320159	-3.12344	259.702	811.164	1.13403e-15	3.08529e-14	0.426352	-2.34548	345.842	811.164
TGME49_209985	1.51975e-43	9.85428e-42	17.8886	17.8886	267.267	14.9406	1.05906e-30	6.75454e-29	14.0671	14.0671	210.171	14.9406
TGME49_267690	1.77487e-43	1.14134e-41	11.5832	11.5832	101.01	8.7204	2.32684e-36	1.96795e-34	14.2744	14.2744	124.478	8.7204
TGME49_318675	3.03667e-43	1.93675e-41	18.8546	18.8546	60.1002	3.18756	3.30119e-34	2.56865e-32	23.5253	23.5253	74.9883	3.18756
TGME49_286420	4.76848e-43	3.01655e-41	0.252565	-3.95938	390.506	1546.16	2.29517e-31	1.55293e-29	0.242798	-4.11866	375.405	1546.16
TGME49_231060	7.95989e-43	4.99483e-41	77.9732	77.9732	42.609	0.546457	0.0046978	0.0177862	8.15683	8.15683	4.45735	0.546457
TGME49_227090	1.04041e-42	6.47632e-41	32.9322	32.9322	54.6756	1.66025	2.03964e-36	1.744e-34	42.1697	42.1697	70.0122	1.66025
TGME49_233920	1.27897e-42	7.89815e-41	15.9534	15.9534	73.6926	4.61925	4.76864e-27	2.54142e-25	15.6641	15.6641	72.3564	4.61925
TGME49_250115	1.46366e-42	8.96751e-41	0.0987516	-10.1264	69.618	704.981	6.34436e-21	2.51864e-19	0.137532	-7.27103	96.9576	704.981
TGME49_261240	1.68302e-42	1.02309e-40	7.99959	7.99959	71.1979	8.9002	2.12319e-54	3.17702e-52	16.0745	16.0745	143.066	8.9002
TGME49_276140	2.05605e-42	1.24017e-40	0.346772	-2.88374	280.911	810.075	4.56224e-25	2.16456e-23	0.302379	-3.30711	244.95	810.075
TGME49_313910	2.16369e-42	1.29505e-40	0.247293	-4.04378	498.084	2014.15	9.02032e-17	2.6789e-15	0.39718	-2.51775	799.979	2014.15
TGME49_210095	2.49526e-42	1.48211e-40	50.0648	50.0648	57.0953	1.14043	1.71043e-27	9.62848e-26	42.9002	42.9002	48.9245	1.14043
TGME49_221510	4.75191e-42	2.80111e-40	0.27051	-3.69672	90.2534	333.641	1.61312e-15	4.32818e-14	0.245547	-4.07253	81.9248	333.641
TGME49_239740	5.53651e-42	3.23906e-40	0.156107	-6.40586	818.884	5245.66	2.74507e-30	1.73653e-28	0.195312	-5.12002	1024.54	5245.66
TGME49_262100	7.52192e-42	4.36776e-40	10.2172	10.2172	598.322	58.5605	4.76706e-20	1.79191e-18	5.65392	5.65392	331.096	58.5605
TGME49_262970	3.44997e-41	1.98846e-39	5.80701	5.80701	887.268	152.792	5.12584e-42	5.31789e-40	6.48326	6.48326	990.594	152.792
TGME49_227370	1.16045e-40	6.63929e-39	24.2411	24.2411	36.9671	1.52498	8.24236e-32	5.72623e-30	32.8061	32.8061	50.0286	1.52498
TGME49_293850	1.62487e-40	9.22855e-39	122.817	122.817	43.6533	0.355434	1.35137e-27	7.6752e-26	102.126	102.126	36.2992	0.355434
TGME49_266610	2.20188e-40	1.24151e-38	30.9117	30.9117	42.1811	1.36457	0.000813117	0.00395182	6.41151	6.41151	8.74892	1.36457
TGME49_208730	3.95608e-40	2.21455e-38	24.1173	24.1173	1280.58	53.0979	6.86619e-41	6.84947e-39	25.8546	25.8546	1372.82	53.0979
TGME49_287430	1.02956e-39	5.72216e-38	69.9745	69.9745	42.0298	0.600645	5.32855e-33	3.98668e-31	83.5238	83.5238	50.1682	0.600645
TGME49_297710	1.05888e-39	5.84334e-38	17.2897	17.2897	186.614	10.7934	5.3407e-29	3.27213e-27	14.8992	14.8992	160.813	10.7934
TGME49_276930	1.06696e-39	5.84648e-38	0.110502	-9.04958	49.7694	450.392	1.87112e-17	5.75463e-16	0.139961	-7.14484	63.0374	450.392
TGME49_205170	1.19606e-39	6.50807e-38	0.191554	-5.22046	52.5364	274.264	8.50328e-15	2.17645e-13	0.136455	-7.32841	37.4248	274.264
TGME49_289360	1.68268e-39	9.09232e-38	8.20581	8.20581	77.0427	9.3888	3.34064e-20	1.28047e-18	7.79393	7.79393	73.1757	9.3888
TGME49_294200	2.82258e-39	1.51465e-37	0.0672263	-14.8751	105.92	1575.58	3.03073e-28	1.73398e-26	0.0697834	-14.3301	109.949	1575.58
TGME49_215220	4.27903e-39	2.28049e-37	0.183401	-5.45252	295.221	1609.7	1.03443e-33	7.89108e-32	0.150237	-6.65617	241.836	1609.7
TGME49_207140	8.37109e-39	4.43098e-37	52.5238	52.5238	36.2976	0.691069	2.73533e-09	3.96343e-08	19.1559	19.1559	13.238	0.691069
TGME49_226825	1.74244e-38	9.16079e-37	35.0707	35.0707	100.851	2.87565	8.90405e-31	5.72582e-29	34.1188	34.1188	98.1139	2.87565
TGME49_239755	4.75528e-38	2.48328e-36	115.963	115.963	37.8967	0.326799	8.31604e-08	9.47395e-07	26.7682	26.7682	8.74783	0.326799
TGME49_226570	4.8242e-38	2.50247e-36	0.304591	-3.28309	129.375	424.751	1.22817e-08	1.58628e-07	0.493025	-2.02829	209.413	424.751
TGME49_235183	1.42004e-37	7.31744e-36	111.025	111.025	45.227	0.407359	4.11755e-12	8.19402e-11	37.0977	37.0977	15.1121	0.407359
TGME49_262050	2.80283e-37	1.43479e-35	0.0785025	-12.7384	93.0246	1184.99	4.50261e-29	2.78054e-27	0.0459636	-21.7563	54.4663	1184.99
TGME49_254790	5.83429e-37	2.9671e-35	15.1409	15.1409	48.3473	3.19315	9.52155e-18	3.01167e-16	12.9954	12.9954	41.4964	3.19315
TGME49_294830	6.192e-37	3.12857e-35	7.18084	7.18084	785.197	109.346	6.75597e-32	4.77892e-30	6.81438	6.81438	745.125	109.346
TGME49_293810	6.82806e-37	3.42769e-35	3.69086	3.69086	229.981	62.311	9.12451e-26	4.52216e-24	3.99873	3.99873	249.165	62.311
TGME49_316510	1.38179e-36	6.89211e-35	4.37991	4.37991	189.742	43.3209	1.20607e-14	3.02723e-13	3.46661	3.46661	150.176	43.3209
TGME49_208830	1.40864e-36	6.98128e-35	0.0899157	-11.1215	21.6913	241.241	4.7457e-12	9.32483e-11	0.063667	-15.7067	15.3591	241.241
TGME49_205680	1.42822e-36	7.03353e-35	0.158266	-6.3185	167.271	1056.9	2.53041e-20	9.79558e-19	0.210243	-4.75641	222.206	1056.9
TGME49_278450	1.89186e-36	9.25824e-35	0.2188	-4.57037	164.628	752.412	2.29391e-20	8.92446e-19	0.238583	-4.19142	179.512	752.412
TGME49_218450	2.32948e-36	1.13285e-34	199.448	199.448	43.5126	0.218165	2.14e-25	1.03424e-23	152.141	152.141	33.1917	0.218165
TGME49_235180	2.97839e-36	1.43943e-34	32.3383	32.3383	37.0627	1.1461	4.6938e-07	4.71257e-06	11.391	11.391	13.0552	1.1461
TGME49_230460	3.19414e-36	1.53417e-34	19.0296	19.0296	70.8418	3.72272	2.62234e-34	2.06105e-32	26.0507	26.0507	96.9794	3.72272
TGME49_243730	5.88461e-36	2.80909e-34	0.128161	-7.80266	329.297	2569.4	1.04019e-34	8.34402e-33	0.103179	-9.69186	265.109	2569.4
TGME49_255460	7.22759e-36	3.42914e-34	27.6459	27.6459	78.2719	2.83123	1.52159e-21	6.33126e-20	21.0628	21.0628	59.6337	2.83123
TGME49_240060	2.48986e-35	1.17416e-33	0.137612	-7.26679	372.23	2704.92	3.92937e-38	3.63981e-36	0.0949154	-10.5357	256.738	2704.92
TGME49_268760	4.19673e-35	1.96715e-33	0.197353	-5.06705	126.796	642.483	1.49173e-11	2.7969e-10	0.358762	-2.78736	230.498	642.483
TGME49_294570	4.70421e-35	2.19182e-33	843.483	843.483	91.8165	0.108854	1.23851e-28	7.30065e-27	577.144	577.144	62.8245	0.108854
TGME49_215460	6.2089e-35	2.87568e-33	0.408861	-2.44582	250.871	613.586	0.000243049	0.00136153	0.71411	-1.40034	438.167	613.586
TGME49_316130	8.98728e-35	4.13787e-33	26.3214	26.3214	52.6082	1.99869	3.47231e-22	1.51787e-20	24.0986	24.0986	48.1655	1.99869
TGME49_325800	1.15384e-34	5.28118e-33	0.220719	-4.53064	120.052	543.914	2.38732e-16	6.8799e-15	0.261428	-3.82515	142.194	543.914
TGME49_208450	3.46493e-34	1.57664e-32	0.148861	-6.71767	190.318	1278.5	4.90975e-18	1.61876e-16	0.225071	-4.44305	287.752	1278.5
TGME49_240470	9.39416e-34	4.24976e-32	95.4787	95.4787	33.7424	0.353402	1.16725e-17	3.66223e-16	60.9158	60.9158	21.5278	0.353402
TGME49_237230	1.05846e-33	4.76062e-32	0.222987	-4.48456	487.834	2187.72	1.35459e-21	5.66671e-20	0.276179	-3.62084	604.203	2187.72
TGME49_235920	1.45862e-33	6.52272e-32	15.3687	15.3687	74.3956	4.84071	2.54653e-26	1.31222e-24	17.1612	17.1612	83.0722	4.84071
TGME49_213445	2.50979e-33	1.11592e-31	5.3219	5.3219	116.71	21.9302	0.0132367	0.0421834	1.90912	1.90912	41.8673	21.9302
TGME49_315320	3.37177e-33	1.49067e-31	0.12378	-8.07888	170.516	1377.58	4.44884e-27	2.38734e-25	0.107856	-9.27165	148.579	1377.58
TGME49_306230	1.57266e-32	6.91348e-31	42.9555	42.9555	45.8598	1.06761	5.57169e-33	4.12889e-31	65.1584	65.1584	69.5639	1.06761
TGME49_214320	2.11141e-32	9.2297e-31	2.38969	2.38969	1709.84	715.509	3.59072e-39	3.40724e-37	2.81844	2.81844	2016.62	715.509
TGME49_269310	2.87375e-32	1.2492e-30	29.337	29.337	176.94	6.0313	2.79244e-23	1.25595e-21	21.9496	21.9496	132.385	6.0313
TGME49_203800	3.47498e-32	1.50216e-30	183.266	183.266	123.579	0.674315	7.41737e-27	3.87346e-25	144.733	144.733	97.5955	0.674315
TGME49_289745	3.83679e-32	1.6494e-30	18.4095	18.4095	41.8416	2.27283	1.31209e-13	3.02052e-12	13.3638	13.3638	30.3736	2.27283
TGME49_255260	4.27255e-32	1.82663e-30	0.253174	-3.94986	574.4	2268.8	8.30266e-18	2.63686e-16	0.34088	-2.93359	773.387	2268.8
TGME49_240880	4.67907e-32	1.9895e-30	17.0151	17.0151	67.6278	3.97457	9.96135e-05	0.000622064	4.87265	4.87265	19.3667	3.97457
TGME49_245530	6.33012e-32	2.67688e-30	4.84991	4.84991	434.979	89.688	2.50435e-25	1.19548e-23	4.72919	4.72919	424.152	89.688
TGME49_204560	7.5402e-32	3.17137e-30	15.1351	15.1351	49.9812	3.30233	4.46245e-24	2.04249e-22	17.9625	17.9625	59.318	3.30233
TGME49_261250	8.20871e-32	3.43398e-30	5.87619	5.87619	147.413	25.0865	3.19222e-32	2.27878e-30	7.93794	7.93794	199.135	25.0865
TGME49_215785	8.30153e-32	3.45424e-30	0.153467	-6.51606	201.133	1310.6	1.38757e-23	6.27714e-22	0.157666	-6.34251	206.637	1310.6
TGME49_306450	8.49747e-32	3.51696e-30	13.7165	13.7165	101.67	7.41223	2.01024e-18	6.83043e-17	10.7291	10.7291	79.5262	7.41223
TGME49_268980	9.70899e-32	3.99713e-30	0.239444	-4.17634	235.937	985.355	3.57027e-21	1.43939e-19	0.245695	-4.07008	242.097	985.355
TGME49_223095	1.30993e-31	5.36453e-30	9.74616	9.74616	179.145	18.3811	1.88687e-21	7.76813e-20	8.38497	8.38497	154.125	18.3811
TGME49_241180	2.74468e-31	1.11814e-29	0.176075	-5.67941	51.2079	290.831	2.30908e-13	5.11879e-12	0.175148	-5.70946	50.9384	290.831
TGME49_215360	3.34495e-31	1.35558e-29	0.0237412	-42.1208	11.2189	472.549	2.85127e-13	6.24949e-12	0.0795639	-12.5685	37.5978	472.549
TGME49_268310	3.85493e-31	1.55415e-29	136.736	136.736	37.3804	0.273376	9.81761e-19	3.38012e-17	89.1825	89.1825	24.3804	0.273376
TGME49_310680	5.69296e-31	2.28335e-29	17.192	17.192	45.3329	2.63686	1.7132e-14	4.27256e-13	13.2496	13.2496	34.9372	2.63686
TGME49_213460	1.05405e-30	4.20594e-29	15.5187	15.5187	152.392	9.81992	1.32937e-22	5.87717e-21	13.5093	13.5093	132.66	9.81992
TGME49_263300	1.16253e-30	4.61514e-29	0.275113	-3.63487	177.335	644.59	1.40285e-18	4.80864e-17	0.263761	-3.79131	170.018	644.59
TGME49_248990	2.30469e-30	9.10293e-29	2.23973	2.23973	1950.96	871.066	8.86352e-44	9.99523e-42	2.83604	2.83604	2470.38	871.066
TGME49_255740	3.74781e-30	1.4608e-28	3.48381	3.48381	154.322	44.2969	1.08352e-05	8.47323e-05	2.18939	2.18939	96.9831	44.2969
TGME49_269950	3.75195e-30	1.4608e-28	0.294189	-3.39917	243.151	826.511	2.14642e-28	1.24636e-26	0.17415	-5.74218	143.937	826.511
TGME49_219810	3.7548e-30	1.4608e-28	0.343139	-2.91427	333.754	972.649	0.00507695	0.0190196	0.751717	-1.33029	731.157	972.649
TGME49_315950	5.17183e-30	2.00209e-28	2.58836	2.58836	242.592	93.7244	2.62112e-13	5.76129e-12	2.4304	2.4304	227.788	93.7244
TGME49_221270	6.04896e-30	2.33005e-28	3.06208	3.06208	395.779	129.252	5.88404e-31	3.84737e-29	3.75857	3.75857	485.801	129.252
TGME49_232410	6.23389e-30	2.38945e-28	0.408594	-2.44742	496.173	1214.34	1.08518e-14	2.74148e-13	0.47888	-2.08821	581.524	1214.34
TGME49_232350	6.29954e-30	2.40278e-28	0.219768	-4.55026	393.716	1791.51	7.34108e-29	4.46257e-27	0.18018	-5.55002	322.793	1791.51
TGME49_295105	1.51317e-29	5.7434e-28	0.152622	-6.55214	341.894	2240.14	3.5103e-14	8.53551e-13	0.268629	-3.72261	601.766	2240.14
TGME49_287460	1.56353e-29	5.90576e-28	49.0933	49.0933	21.408	0.436068	6.91408e-45	8.02962e-43	156.761	156.761	68.3584	0.436068
TGME49_211370	2.77734e-29	1.04398e-27	372.137	372.137	60.5614	0.16274	7.86629e-25	3.6872e-23	318.319	318.319	51.8031	0.16274
TGME49_239020	3.86285e-29	1.44504e-27	13.1098	13.1098	68.4625	5.22225	2.65981e-17	8.14802e-16	11.462	11.462	59.8575	5.22225
TGME49_235187	6.32529e-29	2.35488e-27	74.1392	74.1392	36.2224	0.488573	1.42413e-10	2.40371e-09	30.6148	30.6148	14.9576	0.488573
TGME49_265370	1.25363e-28	4.645e-27	0.281991	-3.54622	61.6971	218.791	3.91548e-11	7.03611e-10	0.231182	-4.32559	50.5806	218.791
TGME49_203720	1.85705e-28	6.8482e-27	0.399338	-2.50415	203.363	509.252	1.05521e-08	1.38692e-07	0.522534	-1.91375	266.102	509.252
TGME49_225790	1.95126e-28	7.16168e-27	0.205116	-4.87528	124.987	609.346	7.29555e-15	1.88593e-13	0.253711	-3.94149	154.598	609.346
TGME49_321470	2.63301e-28	9.61853e-27	146.539	146.539	27.9513	0.190743	2.67835e-27	1.46762e-25	207.93	207.93	39.6612	0.190743
TGME49_212840	2.76841e-28	1.00659e-26	4.45412	4.45412	224.201	50.3356	9.42523e-07	8.93273e-06	2.47584	2.47584	124.623	50.3356
TGME49_323110	8.25977e-28	2.98927e-26	0.246839	-4.05123	76.5038	309.934	3.97395e-15	1.04112e-13	0.155867	-6.41571	48.3086	309.934
TGME49_201520	8.95605e-28	3.22625e-26	0.0349807	-28.5872	6.91396	197.65	7.77779e-10	1.20556e-08	0.0703486	-14.2149	13.9044	197.65
TGME49_247220	9.1302e-28	3.27383e-26	0.304282	-3.28642	419.373	1378.24	4.34158e-15	1.12983e-13	0.38259	-2.61376	527.3	1378.24
TGME49_318760	1.1495e-27	4.10286e-26	3.24394	3.24394	179.02	55.1859	3.49298e-11	6.32067e-10	2.76325	2.76325	152.492	55.1859
TGME49_310060	1.60058e-27	5.68681e-26	11.534	11.534	277.977	24.1007	6.06745e-26	3.04586e-24	12.293	12.293	296.269	24.1007
TGME49_291075	1.87513e-27	6.63156e-26	23.961	23.961	48.7104	2.03291	2.38645e-09	3.48386e-08	11.6935	11.6935	23.7717	2.03291
TGME49_284420	1.88353e-27	6.63156e-26	10652.9	10652.9	160.312	0.0150486	2.79126e-27	1.51879e-25	11063.6	11063.6	166.492	0.0150486
TGME49_224170	1.95372e-27	6.84772e-26	4.90402	4.90402	185.82	37.8914	1.46332e-33	1.10545e-31	7.27481	7.27481	275.653	37.8914
TGME49_278680	3.21523e-27	1.12187e-25	55.0538	55.0538	24.0064	0.436053	4.21796e-16	1.18483e-14	47.3733	47.3733	20.6573	0.436053
TGME49_253170	3.80397e-27	1.32137e-25	0.346924	-2.88247	332.463	958.315	5.97269e-08	6.94671e-07	0.546394	-1.83018	523.618	958.315
TGME49_236630	5.19875e-27	1.79784e-25	0.326629	-3.06158	170.794	522.9	1.50617e-10	2.5312e-09	0.423026	-2.36392	221.2	522.9
TGME49_205700	5.40077e-27	1.85944e-25	0.308163	-3.24504	305.866	992.547	3.06901e-19	1.10046e-17	0.301297	-3.31899	299.051	992.547
TGME49_200350	1.19305e-26	4.08947e-25	0.108195	-9.24261	21.0995	195.015	1.58015e-09	2.3554e-08	0.161121	-6.2065	31.4211	195.015
TGME49_240900	1.53667e-26	5.24423e-25	6.36625	6.36625	96.0655	15.0898	9.02161e-15	2.30155e-13	5.74569	5.74569	86.7014	15.0898
TGME49_308090	2.53571e-26	8.61588e-25	0.150596	-6.64028	47.3018	314.097	3.37798e-13	7.32148e-12	0.144963	-6.89832	45.5324	314.097
TGME49_266900	2.84903e-26	9.63838e-25	3.50151	3.50151	400.682	114.431	2.11059e-41	2.13279e-39	5.58737	5.58737	639.369	114.431
TGME49_264150	3.12841e-26	1.05377e-24	19.3639	19.3639	144.316	7.45285	3.86606e-24	1.77999e-22	20.8386	20.8386	155.307	7.45285
TGME49_205350	3.18363e-26	1.06775e-24	0.32122	-3.11313	151.27	470.924	3.07461e-18	1.02676e-16	0.225944	-4.42588	106.402	470.924
TGME49_253180	3.64962e-26	1.21878e-24	0.305851	-3.26956	881.585	2882.39	6.82866e-09	9.22462e-08	0.509536	-1.96257	1468.68	2882.39
TGME49_293180	7.08001e-26	2.35425e-24	0.232671	-4.29791	124.121	533.461	1.03027e-12	2.15498e-11	0.293713	-3.40469	156.684	533.461
TGME49_274140	9.44178e-26	3.12623e-24	28.678	28.678	24.2344	0.845051	1.57153e-16	4.63185e-15	30.0326	30.0326	25.3791	0.845051
TGME49_285980	1.1673e-25	3.84863e-24	3.57139	3.57139	1270.89	355.852	5.14113e-48	6.25049e-46	6.11275	6.11275	2175.24	355.852
TGME49_323320	1.30177e-25	4.27387e-24	4.93141	4.93141	990.225	200.8	5.99987e-19	2.0935e-17	4.15112	4.15112	833.544	200.8
TGME49_297880	1.38683e-25	4.53399e-24	0.421593	-2.37195	223.467	530.053	1.06971e-13	2.49204e-12	0.400971	-2.49395	212.536	530.053
TGME49_294800	1.44271e-25	4.69697e-24	0.345475	-2.89457	981.103	2839.87	1.15398e-28	6.8543e-27	0.285987	-3.49666	812.166	2839.87
TGME49_279100	1.49238e-25	4.83844e-24	0.278687	-3.58826	565.141	2027.87	6.93906e-20	2.57109e-18	0.294357	-3.39724	596.918	2027.87
TGME49_280500	2.51983e-25	8.1356e-24	0.165156	-6.05486	31.7732	192.382	1.79173e-09	2.66059e-08	0.193058	-5.17978	37.141	192.382
TGME49_294390	3.58821e-25	1.15371e-23	4.93929	4.93929	246.598	49.9257	7.30502e-05	0.000473275	2.25157	2.25157	112.411	49.9257
TGME49_214440	4.14608e-25	1.3276e-23	0.336672	-2.97025	484.451	1438.94	5.18445e-26	2.62922e-24	0.262659	-3.80722	377.95	1438.94
TGME49_245620	5.67984e-25	1.81126e-23	0.420745	-2.37674	240.331	571.203	2.6474e-07	2.79125e-06	0.571072	-1.75109	326.198	571.203
TGME49_307580	7.18111e-25	2.28066e-23	2.84648	2.84648	212.201	74.5485	3.13931e-08	3.76378e-07	2.24417	2.24417	167.299	74.5485
TGME49_292110	8.86052e-25	2.80259e-23	0.116363	-8.5938	16.3772	140.742	2.3061e-07	2.45805e-06	0.0469411	-21.3033	6.6066	140.742
TGME49_301350	1.02375e-24	3.22502e-23	9.62039	9.62039	62.3389	6.47987	5.2455e-25	2.47365e-23	14.0448	14.0448	91.0088	6.47987
TGME49_269270	1.03695e-24	3.25342e-23	9.9593	9.9593	31.8012	3.19312	1.02438e-28	6.13133e-27	19.3677	19.3677	61.8434	3.19312
TGME49_226380	1.14068e-24	3.5645e-23	0.294167	-3.39943	276.895	941.286	2.15889e-18	7.30362e-17	0.281588	-3.55129	265.055	941.286
TGME49_203740	1.2723e-24	3.95989e-23	0.191728	-5.21571	44.9123	234.25	8.9704e-12	1.71918e-10	0.141105	-7.08692	33.0538	234.25
TGME49_253340	1.29877e-24	4.0262e-23	133.615	133.615	29.0409	0.217347	2.9595e-08	3.56468e-07	42.0677	42.0677	9.14328	0.217347
TGME49_209180	1.36669e-24	4.21993e-23	144.997	144.997	90.8386	0.626486	1.57452e-15	4.23921e-14	70.2202	70.2202	43.992	0.626486
TGME49_293780	1.43477e-24	4.41262e-23	4.23931	4.23931	832.372	196.346	3.69007e-48	4.55753e-46	8.18108	8.18108	1606.33	196.346
TGME49_227580	1.47211e-24	4.50965e-23	0.199936	-5.00159	32.932	164.713	9.96029e-09	1.31581e-07	0.0536248	-18.6481	8.83269	164.713
TGME49_263270	1.59012e-24	4.85204e-23	4.18126	4.18126	402.657	96.3003	1.18684e-08	1.54171e-07	2.5787	2.5787	248.33	96.3003
TGME49_250950	1.79473e-24	5.455e-23	0.0197451	-50.6454	3.95899	200.505	1.19016e-08	1.54344e-07	0.0351934	-28.4144	7.05644	200.505
TGME49_316250	1.8449e-24	5.58568e-23	0.308082	-3.24589	536.577	1741.67	2.71391e-20	1.04539e-18	0.30295	-3.30088	527.638	1741.67
TGME49_295950	1.91052e-24	5.76193e-23	16.9934	16.9934	88.0671	5.18244	5.43482e-19	1.9135e-17	16.3472	16.3472	84.7186	5.18244
TGME49_215980	2.00806e-24	6.01217e-23	0.173127	-5.77612	195.441	1128.89	1.18625e-11	2.25128e-10	0.285953	-3.49707	322.81	1128.89
TGME49_320620	2.00895e-24	6.01217e-23	5.63311	5.63311	57.161	10.1473	5.33277e-06	4.41898e-05	3.63514	3.63514	36.8869	10.1473
TGME49_295945	2.11394e-24	6.30214e-23	48.7559	48.7559	27.8798	0.571824	8.41798e-22	3.6389e-20	64.5175	64.5175	36.8926	0.571824
TGME49_297920	2.13623e-24	6.34428e-23	48.3504	48.3504	35.4063	0.732285	7.62508e-05	0.000491963	11.79	11.79	8.63364	0.732285
TGME49_248240	2.39702e-24	7.09171e-23	21.6645	21.6645	46.4431	2.14374	4.28054e-12	8.47503e-11	14.8178	14.8178	31.7655	2.14374
TGME49_290700	2.8529e-24	8.40849e-23	0.294729	-3.39295	557.713	1892.29	3.32787e-21	1.34865e-19	0.282619	-3.53833	534.798	1892.29
TGME49_318610	3.33463e-24	9.79122e-23	20.9936	20.9936	112.083	5.33891	4.23404e-15	1.10554e-13	14.4191	14.4191	76.9822	5.33891
TGME49_265030	5.03909e-24	1.47403e-22	11.2144	11.2144	26.563	2.36864	1.87993e-27	1.03743e-25	22.1786	22.1786	52.5332	2.36864
TGME49_217410	7.24704e-24	2.11196e-22	10.2177	10.2177	66.3718	6.49579	5.12927e-06	4.27769e-05	4.78168	4.78168	31.0608	6.49579
TGME49_232000	9.34789e-24	2.71403e-22	0.277497	-3.60365	373.738	1346.82	1.08049e-17	3.40375e-16	0.290821	-3.43854	391.683	1346.82
TGME49_215910	1.17156e-23	3.38882e-22	3.78199	3.78199	474.854	125.557	2.94554e-23	1.3172e-21	4.20924	4.20924	528.498	125.557
TGME49_289620	1.23301e-23	3.55337e-22	0.322652	-3.09932	304.927	945.067	4.9417e-11	8.81912e-10	0.427509	-2.33913	404.025	945.067
TGME49_278120	1.67609e-23	4.81242e-22	18.2439	18.2439	42.7667	2.34416	0.0223956	0.0649255	3.70375	3.70375	8.68219	2.34416
TGME49_218890	1.71262e-23	4.89922e-22	22.2258	22.2258	27.7834	1.25005	2.11674e-06	1.88448e-05	10.5621	10.5621	13.2032	1.25005
TGME49_269300	2.13339e-23	6.08056e-22	11.8939	11.8939	50.4973	4.24564	4.81535e-16	1.34778e-14	12.2313	12.2313	51.9297	4.24564
TGME49_291150	2.23605e-23	6.34991e-22	20.5741	20.5741	35.4267	1.7219	2.62186e-09	3.81322e-08	12.6065	12.6065	21.7071	1.7219
TGME49_263560	2.38489e-23	6.74793e-22	0.350606	-2.8522	119.187	339.946	1.48933e-11	2.7969e-10	0.331689	-3.01488	112.756	339.946
TGME49_260540	2.48903e-23	7.01708e-22	0.296501	-3.37266	65.7417	221.725	1.99461e-11	3.70408e-10	0.199736	-5.0066	44.2865	221.725
TGME49_244412	2.58338e-23	7.25678e-22	7.15168	7.15168	60.1518	8.41086	3.16435e-14	7.71845e-13	7.21669	7.21669	60.6986	8.41086
TGME49_221360	2.59599e-23	7.26597e-22	3.53845	3.53845	132.713	37.5059	0.000259414	0.00144093	2.09165	2.09165	78.4492	37.5059
TGME49_261780	2.64487e-23	7.37625e-22	0.360325	-2.77528	322.07	893.832	2.86935e-16	8.17817e-15	0.354011	-2.82477	316.427	893.832
TGME49_297360	4.39948e-23	1.22258e-21	3.99947	3.99947	124.411	31.107	8.42323e-13	1.78101e-11	3.78807	3.78807	117.835	31.107
TGME49_252330	4.61217e-23	1.27713e-21	126.542	126.542	20.6973	0.16356	1.17033e-21	4.97614e-20	177.018	177.018	28.9531	0.16356
TGME49_202030	4.85566e-23	1.33978e-21	3.80897	3.80897	286.537	75.2268	5.71493e-16	1.59383e-14	3.59582	3.59582	270.502	75.2268
TGME49_205750	5.07106e-23	1.39427e-21	2.39196	2.39196	212.267	88.7417	3.20897e-16	9.11277e-15	2.70019	2.70019	239.619	88.7417
TGME49_210600	5.40619e-23	1.48118e-21	152.358	152.358	28.1949	0.185058	7.4088e-18	2.36262e-16	139.282	139.282	25.7753	0.185058
TGME49_318120	8.83905e-23	2.41321e-21	49.3346	49.3346	46.5714	0.943992	3.23201e-09	4.64848e-08	20.7488	20.7488	19.5867	0.943992
TGME49_297647	9.54059e-23	2.59564e-21	10.4803	10.4803	34.5962	3.30107	1.04812e-09	1.61493e-08	8.47782	8.47782	27.9859	3.30107
TGME49_220570	1.05127e-22	2.85014e-21	2.69611	2.69611	164.19	60.899	0.0126416	0.0404791	1.54901	1.54901	94.3332	60.899
TGME49_253680	1.11817e-22	3.02099e-21	6.49888	6.49888	48.4215	7.45075	3.09255e-05	0.000219554	3.83568	3.83568	28.5787	7.45075
TGME49_237470	1.62093e-22	4.36417e-21	3.74365	3.74365	129.852	34.6859	6.52454e-06	5.32712e-05	2.47658	2.47658	85.9024	34.6859
TGME49_258540	2.01587e-22	5.40879e-21	0.256476	-3.89901	82.7463	322.628	2.4504e-13	5.41664e-12	0.201735	-4.95701	65.0853	322.628
TGME49_219738	3.15578e-22	8.43819e-21	3.30459	3.30459	132.384	40.0606	0.163073	0.303485	1.37378	1.37378	55.0344	40.0606
TGME49_211460	3.83489e-22	1.02189e-20	0.226432	-4.41633	49.2459	217.486	6.96533e-11	1.22066e-09	0.170245	-5.87389	37.0259	217.486
TGME49_278370	3.8775e-22	1.02972e-20	39.2091	39.2091	25.2825	0.644814	7.84305e-15	2.02075e-13	37.4001	37.4001	24.1161	0.644814
TGME49_268790	4.65508e-22	1.23201e-20	2.84461	2.84461	2417.54	849.868	2.17223e-13	4.82918e-12	2.28991	2.28991	1946.12	849.868
TGME49_217890	4.75805e-22	1.255e-20	0.327351	-3.05482	461.929	1411.11	3.0003e-17	9.15502e-16	0.330026	-3.03006	465.704	1411.11
TGME49_305160	5.33033e-22	1.40119e-20	6.35401	6.35401	205.872	32.4004	1.17363e-29	7.36453e-28	10.0002	10.0002	324.009	32.4004
TGME49_268880	6.11907e-22	1.60311e-20	2.84812	2.84812	175.543	61.6347	2.20961e-11	4.07417e-10	2.71908	2.71908	167.59	61.6347
TGME49_254960	6.16203e-22	1.60895e-20	8.53439	8.53439	56.6595	6.63897	7.41091e-09	9.90795e-08	6.03622	6.03622	40.0743	6.63897
TGME49_236890	6.86066e-22	1.78538e-20	0.326733	-3.06061	340.888	1043.32	1.41727e-10	2.39734e-09	0.432096	-2.3143	450.817	1043.32
TGME49_286670	7.10226e-22	1.84209e-20	10.3632	10.3632	72.1689	6.96397	0.00365613	0.0143461	3.13603	3.13603	21.8392	6.96397
TGME49_320260	7.31705e-22	1.89149e-20	8.30563	8.30563	111.463	13.4202	3.12619e-19	1.11582e-17	9.35832	9.35832	125.591	13.4202
TGME49_235440	7.52932e-22	1.93992e-20	4.52494	4.52494	106.262	23.4836	9.13055e-19	3.17164e-17	5.52591	5.52591	129.769	23.4836
TGME49_234180	7.55428e-22	1.93993e-20	0.216215	-4.62502	93.4288	432.11	4.03335e-13	8.71763e-12	0.2191	-4.56412	94.6755	432.11
TGME49_256865	7.8006e-22	1.99659e-20	287.334	287.334	31.3074	0.108958	8.66928e-22	3.72683e-20	385.392	385.392	41.9917	0.108958
TGME49_300980	9.30311e-22	2.37336e-20	28.7756	28.7756	22.8933	0.795579	7.85793e-29	4.73974e-27	67.642	67.642	53.8146	0.795579
TGME49_308970	1.0697e-21	2.72004e-20	0.150559	-6.6419	81.5549	541.68	1.81615e-10	3.03903e-09	0.238596	-4.19119	129.243	541.68
TGME49_295662	1.11886e-21	2.83579e-20	15.1676	15.1676	27.3187	1.80112	6.46846e-27	3.40075e-25	31.2541	31.2541	56.2924	1.80112
TGME49_310030	1.20311e-21	3.03943e-20	0.167176	-5.9817	43.6471	261.084	5.94647e-09	8.10324e-08	0.243393	-4.10858	63.5461	261.084
TGME49_320280	1.76002e-21	4.43195e-20	175.061	175.061	23.8294	0.13612	3.57476e-12	7.16886e-11	99.6674	99.6674	13.5668	0.13612
TGME49_215960	1.81997e-21	4.56813e-20	0.201125	-4.97202	618.764	3076.51	3.96993e-11	7.10115e-10	0.318641	-3.13833	980.302	3076.51
TGME49_210370	1.90643e-21	4.76974e-20	0.13204	-7.57348	40.8067	309.049	3.9385e-11	7.06116e-10	0.153767	-6.50337	47.5213	309.049
TGME49_224710	2.37609e-21	5.92575e-20	13.7654	13.7654	49.3426	3.58455	1.07053e-16	3.16721e-15	15.2228	15.2228	54.5667	3.58455
TGME49_211680	2.44855e-21	6.08694e-20	0.531579	-1.88119	1157.48	2177.44	0.000251165	0.00139985	0.764568	-1.30793	1664.8	2177.44
TGME49_294630	2.63102e-21	6.51973e-20	0.210216	-4.75701	26.6657	126.849	2.75196e-07	2.88197e-06	0.207559	-4.8179	26.3287	126.849
TGME49_210810	2.8651e-21	7.07725e-20	2.53376	2.53376	578.714	228.401	3.06432e-42	3.26623e-40	4.21425	4.21425	962.539	228.401
TGME49_320630	3.1533e-21	7.76451e-20	0.424857	-2.35374	163.699	385.304	1.87681e-16	5.46947e-15	0.251535	-3.97559	96.9175	385.304
TGME49_207750	3.45468e-21	8.47977e-20	5.24575	5.24575	102.478	19.5354	1.26461e-21	5.34781e-20	7.11053	7.11053	138.907	19.5354
TGME49_254030	3.90119e-21	9.54565e-20	0.336034	-2.97589	71.8733	213.887	4.5856e-09	6.38293e-08	0.307815	-3.2487	65.8378	213.887
TGME49_312690	5.35492e-21	1.30616e-19	30.9107	30.9107	25.1976	0.815173	1.75925e-16	5.14613e-15	36.1611	36.1611	29.4776	0.815173
TGME49_307830	5.56259e-21	1.35258e-19	0.16078	-6.21966	72.1528	448.766	2.09771e-16	6.0904e-15	0.0877005	-11.4024	39.357	448.766
TGME49_229920	5.64275e-21	1.36779e-19	0.446912	-2.23758	239.258	535.358	4.96686e-07	4.96112e-06	0.568182	-1.76	304.181	535.358
TGME49_223070	6.0395e-21	1.45942e-19	0.353675	-2.82745	101.249	286.278	2.14302e-06	1.90352e-05	0.482918	-2.07075	138.249	286.278
TGME49_272260	6.63186e-21	1.5976e-19	305.297	305.297	41.3595	0.135473	3.0616e-19	1.10046e-17	318.802	318.802	43.189	0.135473
TGME49_307760	7.2789e-21	1.74806e-19	0.197703	-5.05809	21.7497	110.012	0.000417584	0.00218509	0.438928	-2.27828	48.2871	110.012
TGME49_288960	8.31604e-21	1.99099e-19	55.9009	55.9009	41.0334	0.734039	4.42945e-22	1.92545e-20	83.7267	83.7267	61.4587	0.734039
TGME49_243690	9.65106e-21	2.30352e-19	0.327904	-3.04967	202.938	618.896	1.54886e-15	4.1846e-14	0.287594	-3.47712	177.991	618.896
TGME49_235860	9.91065e-21	2.35825e-19	10.7542	10.7542	26.6982	2.48259	6.5466e-12	1.2703e-10	11.3748	11.3748	28.239	2.48259
TGME49_273740	1.02107e-20	2.42223e-19	47.6614	47.6614	37.716	0.791332	5.91058e-18	1.91626e-16	53.3752	53.3752	42.2374	0.791332
TGME49_243580	1.19591e-20	2.82839e-19	2.69175	2.69175	224.544	83.4194	5.79177e-13	1.24148e-11	2.70252	2.70252	225.442	83.4194
TGME49_297650	1.20157e-20	2.83316e-19	0.336464	-2.97209	121.731	361.796	4.23401e-07	4.29529e-06	0.464873	-2.15112	168.189	361.796
TGME49_253540	1.3132e-20	3.08702e-19	4.99451	4.99451	44.9825	9.00639	0.00934773	0.0317757	2.45439	2.45439	22.1052	9.00639
TGME49_320500	1.58797e-20	3.72169e-19	89.4016	89.4016	21.888	0.244828	5.40979e-09	7.43935e-08	43.7835	43.7835	10.7194	0.244828
TGME49_297410	1.62942e-20	3.80737e-19	20.8587	20.8587	40.0668	1.92087	9.10707e-22	3.89352e-20	32.2235	32.2235	61.8973	1.92087
TGME49_273930	2.14869e-20	5.00567e-19	2.35054	2.35054	420.096	178.723	4.02315e-17	1.21334e-15	2.54351	2.54351	454.584	178.723
TGME49_241130	2.19933e-20	5.10835e-19	10.2593	10.2593	63.7137	6.21035	5.50747e-20	2.06027e-18	13.757	13.757	85.436	6.21035
TGME49_306500	2.42628e-20	5.61872e-19	79.7368	79.7368	72.4394	0.908481	7.31943e-12	1.41321e-10	38.5984	38.5984	35.066	0.908481
TGME49_258508	2.4896e-20	5.74825e-19	38.7895	38.7895	27.6373	0.712496	9.45258e-15	2.40361e-13	38.2903	38.2903	27.2817	0.712496
TGME49_266860	2.52531e-20	5.81345e-19	0.0506886	-19.7283	5.42834	107.092	4.5929e-06	3.86768e-05	0.0416812	-23.9916	4.46372	107.092
TGME49_309030	3.04069e-20	6.97924e-19	15.251	15.251	58.6015	3.84247	3.09835e-07	3.22302e-06	7.56995	7.56995	29.0873	3.84247
TGME49_203340	3.41934e-20	7.82527e-19	79.4024	79.4024	32.7055	0.411896	7.19131e-10	1.12135e-08	38.7618	38.7618	15.9658	0.411896
TGME49_311180	4.25322e-20	9.70507e-19	3.33791	3.33791	155.421	46.5622	0.000224468	0.00126748	2.04379	2.04379	95.1634	46.5622
TGME49_249540	4.54171e-20	1.0333e-18	3.62273	3.62273	274.094	75.6596	0.0207215	0.0610272	1.56037	1.56037	118.057	75.6596
TGME49_266960	5.50985e-20	1.24992e-18	0.414939	-2.40999	538.999	1298.98	2.96119e-18	9.93148e-17	0.369561	-2.70592	480.053	1298.98
TGME49_254890	6.2523e-20	1.41422e-18	26.8595	26.8595	35.8176	1.33352	3.22456e-13	7.02809e-12	23.5088	23.5088	31.3493	1.33352
TGME49_311700	7.08754e-20	1.5985e-18	75.952	75.952	22.6941	0.298795	2.08523e-05	0.000154826	22.4717	22.4717	6.71444	0.298795
TGME49_236950	7.50463e-20	1.68767e-18	0.275902	-3.62448	212.328	769.578	3.73656e-15	9.82237e-14	0.263444	-3.79587	202.741	769.578
TGME49_258670	9.07532e-20	2.03502e-18	10.1277	10.1277	31.4909	3.10938	7.73441e-08	8.85022e-07	7.63031	7.63031	23.7255	3.10938
TGME49_299780	1.09608e-19	2.45075e-18	0.128441	-7.78565	176.51	1374.24	8.67815e-16	2.36929e-14	0.138327	-7.22923	190.095	1374.24
TGME49_217510	1.1405e-19	2.54156e-18	0.457499	-2.1858	223.175	487.815	2.36056e-19	8.58294e-18	0.254672	-3.92662	124.233	487.815
TGME49_281590	1.14323e-19	2.54156e-18	112.073	112.073	21.2648	0.189742	2.99495e-08	3.60181e-07	48.3863	48.3863	9.1809	0.189742
TGME49_294240	1.26376e-19	2.80151e-18	41.8524	41.8524	29.6015	0.707283	4.81416e-13	1.03478e-11	35.3794	35.3794	25.0233	0.707283
TGME49_224650	1.47494e-19	3.26036e-18	5.22155	5.22155	222.892	42.6871	1.9874e-08	2.45558e-07	3.37893	3.37893	144.237	42.6871
TGME49_235515	1.5318e-19	3.37647e-18	6.36008	6.36008	28.2223	4.43741	5.20369e-26	2.62922e-24	13.7035	13.7035	60.8078	4.43741
TGME49_272540	1.60513e-19	3.52812e-18	75.405	75.405	22.4251	0.297395	1.76781e-11	3.29864e-10	53.0688	53.0688	15.7824	0.297395
TGME49_310790	2.38941e-19	5.23717e-18	0.375211	-2.66517	319.245	850.841	1.07329e-11	2.04688e-10	0.415198	-2.40849	353.267	850.841
TGME49_225590	2.41762e-19	5.28413e-18	858.483	858.483	46.7508	0.0544574	6.23285e-20	2.32047e-18	1123.29	1123.29	61.1714	0.0544574
TGME49_293360	2.63217e-19	5.73694e-18	2.49712	2.49712	4313.8	1727.51	1.25889e-13	2.91531e-12	2.16834	2.16834	3745.83	1727.51
TGME49_278600	3.0722e-19	6.67732e-18	0.266673	-3.74991	100.947	378.541	6.82597e-13	1.45515e-11	0.225267	-4.43918	85.2727	378.541
TGME49_205210	3.1512e-19	6.82994e-18	37.7442	37.7442	92.7314	2.45684	5.25672e-18	1.71859e-16	40.2164	40.2164	98.8053	2.45684
TGME49_261740	4.19185e-19	9.06023e-18	0.0608831	-16.4249	120.217	1974.55	5.09977e-18	1.67432e-16	0.0519607	-19.2453	102.599	1974.55
TGME49_278975	4.44116e-19	9.57249e-18	8.03593	8.03593	69.8313	8.68988	0.193538	0.342124	1.76843	1.76843	15.3675	8.68988
TGME49_306390	4.80384e-19	1.03256e-17	0.438045	-2.28287	105.032	239.774	5.57474e-06	4.60967e-05	0.507732	-1.96954	121.741	239.774
TGME49_275710	5.02165e-19	1.0764e-17	146.81	146.81	20.0271	0.136415	5.28793e-10	8.37992e-09	79.0925	79.0925	10.7894	0.136415
TGME49_315270	5.25087e-19	1.12245e-17	7.39543	7.39543	402.035	54.3625	0.000322606	0.00173836	2.52562	2.52562	137.299	54.3625
TGME49_206340	5.28217e-19	1.12604e-17	0.255515	-3.91366	154.476	604.565	1.39643e-14	3.49377e-13	0.229798	-4.35165	138.928	604.565
TGME49_247520	5.3229e-19	1.13163e-17	0.180455	-5.54154	279.441	1548.54	2.16162e-20	8.45204e-19	0.136909	-7.30413	212.008	1548.54
TGME49_235950	5.38673e-19	1.14208e-17	273.58	273.58	37.5048	0.137089	7.36041e-06	5.95956e-05	46.6763	46.6763	6.39879	0.137089
TGME49_224680	1.02684e-18	2.17114e-17	35.3021	35.3021	22.3232	0.632348	8.49664e-15	2.17645e-13	40.6739	40.6739	25.72	0.632348
TGME49_232420	1.09898e-18	2.3174e-17	15.0598	15.0598	20.1192	1.33596	0.000827379	0.00401361	6.63521	6.63521	8.86434	1.33596
TGME49_202140	1.16754e-18	2.4553e-17	56.0092	56.0092	27.6057	0.492877	1.43771e-11	2.70868e-10	40.9973	40.9973	20.2066	0.492877
TGME49_260430	1.47736e-18	3.09847e-17	14.0908	14.0908	22.725	1.61276	0.593507	0.733257	1.57992	1.57992	2.54802	1.61276
TGME49_221210	1.49313e-18	3.12314e-17	0.345217	-2.89673	135.79	393.348	9.64367e-14	2.26016e-12	0.259092	-3.85964	101.913	393.348
TGME49_259700	1.53255e-18	3.19699e-17	0.254901	-3.92309	52.2073	204.814	2.11969e-06	1.88495e-05	0.367723	-2.71944	75.3146	204.814
TGME49_310390	1.78882e-18	3.7216e-17	0.230739	-4.33391	172.931	749.469	1.34999e-15	3.66002e-14	0.201836	-4.95451	151.27	749.469
TGME49_219742	1.81287e-18	3.76158e-17	119.681	119.681	29.3714	0.245414	5.23802e-17	1.57363e-15	139.793	139.793	34.3072	0.245414
TGME49_217780	1.84835e-18	3.825e-17	13.893	13.893	23.077	1.66104	2.63068e-14	6.47763e-13	17.955	17.955	29.8241	1.66104
TGME49_296340	2.01987e-18	4.16886e-17	75.6049	75.6049	18.5964	0.245968	2.73235e-16	7.81632e-15	96.6511	96.6511	23.7731	0.245968
TGME49_202830	2.15275e-18	4.43136e-17	0.249957	-4.0007	233.294	933.339	3.65393e-15	9.63772e-14	0.23815	-4.19903	222.275	933.339
TGME49_305100	2.26936e-18	4.65907e-17	340.707	340.707	27.863	0.0817798	1.80527e-08	2.24748e-07	105.575	105.575	8.63388	0.0817798
TGME49_205265	2.39662e-18	4.90739e-17	2.81023	2.81023	389.418	138.571	1.02254e-08	1.34626e-07	2.24859	2.24859	311.591	138.571
TGME49_221675	2.87723e-18	5.87603e-17	2.03937	2.03937	541.506	265.526	0.000134308	0.000815811	1.50355	1.50355	399.231	265.526
TGME49_307990	3.00482e-18	6.12055e-17	2.79166	2.79166	100.455	35.984	0.00642345	0.0231877	1.77006	1.77006	63.6937	35.984
TGME49_244530	3.62697e-18	7.36852e-17	0.216112	-4.62723	77.7428	359.734	3.35432e-12	6.76165e-11	0.186971	-5.34843	67.2597	359.734
TGME49_285870	3.81757e-18	7.73555e-17	0.0678189	-14.7451	43.1067	635.614	2.99429e-14	7.3266e-13	0.0497272	-20.1097	31.6073	635.614
TGME49_275798	4.13478e-18	8.35655e-17	182.596	182.596	24.9196	0.136474	0.000107382	0.000666807	32.3568	32.3568	4.41586	0.136474
TGME49_310235	4.28983e-18	8.64745e-17	0.267979	-3.73164	98.3271	366.921	1.19532e-09	1.82011e-08	0.305439	-3.27397	112.072	366.921
TGME49_265205	5.02113e-18	1.00954e-16	24.5416	24.5416	20.7149	0.844072	0.000126287	0.000772516	10.2757	10.2757	8.67344	0.844072
TGME49_236220	5.06815e-18	1.01637e-16	8.99636	8.99636	29.3303	3.26024	1.81873e-09	2.69041e-08	8.56707	8.56707	27.9307	3.26024
TGME49_293720	5.65875e-18	1.13189e-16	2.25714	2.25714	220.886	97.8611	0.000515571	0.00263232	1.64416	1.64416	160.899	97.8611
TGME49_243482	5.82006e-18	1.16118e-16	13.8014	13.8014	34.2324	2.48036	0.00317332	0.0127145	4.64655	4.64655	11.5251	2.48036
TGME49_312940	8.32287e-18	1.65627e-16	0.3708	-2.69687	76.8133	207.156	1.13821e-07	1.2634e-06	0.362222	-2.76074	75.0363	207.156
TGME49_278882	1.0203e-17	2.02523e-16	18.1249	18.1249	96.3827	5.31771	1.88611e-13	4.27866e-12	15.3265	15.3265	81.5021	5.31771
TGME49_233320	1.04398e-17	2.06697e-16	36.2545	36.2545	24.8619	0.685761	2.9345e-08	3.54555e-07	21.6064	21.6064	14.8168	0.685761
TGME49_322800	1.07858e-17	2.13006e-16	728.833	728.833	39.6716	0.0544317	5.46977e-27	2.89526e-25	3874.79	3874.79	210.911	0.0544317
TGME49_213700	1.21181e-17	2.38711e-16	6.34533	6.34533	58.8407	9.27307	0.000142157	0.000851518	3.48006	3.48006	32.2708	9.27307
TGME49_252250	1.53014e-17	3.00656e-16	4.56885	4.56885	66.1967	14.4887	3.4112e-17	1.03278e-15	6.40143	6.40143	92.7484	14.4887
TGME49_244280	1.65682e-17	3.24729e-16	0.0715051	-13.985	9.85896	137.878	4.46052e-07	4.5016e-06	0.0697762	-14.3315	9.62058	137.878
TGME49_202930	1.99495e-17	3.90017e-16	17.1852	17.1852	49.0398	2.8536	1.97661e-06	1.77189e-05	8.28089	8.28089	23.6304	2.8536
TGME49_207130	2.16038e-17	4.21301e-16	31.5291	31.5291	20.2653	0.642751	6.13603e-08	7.11541e-07	20.4696	20.4696	13.1569	0.642751
TGME49_316370	2.26439e-17	4.4048e-16	16.9882	16.9882	24.5027	1.44233	1.36075e-09	2.05194e-08	14.7121	14.7121	21.2198	1.44233
TGME49_288840	2.53142e-17	4.91197e-16	0.23901	-4.18393	87.1673	364.702	3.32974e-13	7.23708e-12	0.171423	-5.83353	62.5182	364.702
TGME49_459140-t26_1	2.59662e-17	5.02595e-16	0.275373	-3.63143	197.114	715.808	1.20666e-17	3.77069e-16	0.192363	-5.1985	137.695	715.808
TGME49_208740	2.90399e-17	5.60693e-16	4.04527	4.04527	1269.34	313.784	1.80049e-14	4.47593e-13	3.69133	3.69133	1158.28	313.784
TGME49_270160	3.00026e-17	5.77847e-16	3.47517	3.47517	83.3459	23.9832	9.60298e-06	7.61679e-05	2.6979	2.6979	64.7044	23.9832
TGME49_321710	3.17253e-17	6.09518e-16	259.993	259.993	23.149	0.0890371	1.60892e-12	3.32069e-11	186.508	186.508	16.6061	0.0890371
TGME49_239820	3.84005e-17	7.35947e-16	0.532993	-1.8762	410.888	770.908	4.12767e-14	9.97436e-13	0.457033	-2.18803	352.33	770.908
TGME49_226720	4.07749e-17	7.79532e-16	6.91033	6.91033	243.75	35.2733	1.80594e-13	4.10877e-12	6.20668	6.20668	218.93	35.2733
TGME49_205520	4.37326e-17	8.34029e-16	8.2222	8.2222	73.1089	8.89165	0.934092	0.959522	1.04594	1.04594	9.30016	8.89165
TGME49_305940	4.82293e-17	9.17536e-16	2.85268	2.85268	106.549	37.3504	3.59396e-05	0.000251707	2.23119	2.23119	83.3357	37.3504
TGME49_294790	4.88902e-17	9.27841e-16	0.227203	-4.40135	80.867	355.924	1.56817e-10	2.62973e-09	0.231399	-4.32154	82.3604	355.924
TGME49_249850	5.00052e-17	9.46693e-16	0.239295	-4.17894	340.428	1422.63	1.21875e-19	4.49437e-18	0.175006	-5.7141	248.968	1422.63
TGME49_290585	5.19851e-17	9.81787e-16	21.7293	21.7293	20.6794	0.951683	3.3049e-11	5.99427e-10	22.0662	22.0662	21	0.951683
TGME49_223450	6.20555e-17	1.16914e-15	4.14148	4.14148	145.793	35.203	7.50801e-07	7.25712e-06	2.93438	2.93438	103.299	35.203
TGME49_316380	6.79694e-17	1.27746e-15	45.748	45.748	12.4442	0.272017	2.08572e-24	9.71794e-23	135.091	135.091	36.7472	0.272017
TGME49_267680	7.04131e-17	1.3202e-15	4.21849	4.21849	201.416	47.7461	4.0758e-23	1.81222e-21	6.34553	6.34553	302.974	47.7461
TGME49_255190	7.62081e-17	1.42542e-15	0.450865	-2.21796	237.364	526.464	2.40454e-12	4.89968e-11	0.391572	-2.55381	206.149	526.464
TGME49_213830	7.72833e-17	1.44207e-15	0.282545	-3.53925	31.9069	112.927	7.39256e-06	5.97936e-05	0.291972	-3.42498	32.9715	112.927
TGME49_262630	7.79837e-17	1.45165e-15	4.30307	4.30307	183.851	42.7255	7.25112e-16	2.00786e-14	4.90413	4.90413	209.531	42.7255
TGME49_226520	8.6121e-17	1.5993e-15	0.310534	-3.22026	42.0133	135.294	0.095285	0.201405	0.747251	-1.33824	101.098	135.294
TGME49_279350	9.00555e-17	1.66839e-15	0.0408725	-24.4664	5.57349	136.363	1.02222e-06	9.64108e-06	0.0826771	-12.0953	11.2741	136.363
TGME49_207150	9.2478e-17	1.70919e-15	231.933	231.933	19.6814	0.0848578	6.80759e-16	1.89178e-14	292.203	292.203	24.7957	0.0848578
TGME49_239730	1.28912e-16	2.37693e-15	230.932	230.932	18.9261	0.0819551	3.1341e-17	9.52594e-16	354.557	354.557	29.0577	0.0819551
TGME49_289222	1.33681e-16	2.45903e-15	12.8544	12.8544	57.64	4.48405	4.34728e-21	1.73467e-19	22.5232	22.5232	100.995	4.48405
TGME49_226020	1.35493e-16	2.4865e-15	0.363918	-2.74787	625.168	1717.88	2.92379e-09	4.22078e-08	0.460406	-2.17199	790.924	1717.88
TGME49_241840	1.41136e-16	2.58395e-15	3.09809	3.09809	106.301	34.3117	1.75501e-07	1.90191e-06	2.75695	2.75695	94.5954	34.3117
TGME49_210682	1.43419e-16	2.61958e-15	5.34737	5.34737	313.218	58.5741	1.24082e-08	1.59847e-07	3.60348	3.60348	211.071	58.5741
TGME49_291830	1.92141e-16	3.50128e-15	96.2454	96.2454	15.7437	0.163579	0.000124693	0.000764567	27.1252	27.1252	4.4371	0.163579
TGME49_462920-t26_1	2.24872e-16	4.08816e-15	7.76486	7.76486	276.423	35.5993	1.79383e-28	1.04946e-26	16.6037	16.6037	591.08	35.5993
TGME49_269340	2.30458e-16	4.17993e-15	0.328727	-3.04204	195.885	595.89	2.48366e-07	2.63289e-06	0.447209	-2.23609	266.488	595.89
TGME49_233380	2.37198e-16	4.29217e-15	0.506585	-1.974	1087.02	2145.79	3.44005e-16	9.73347e-15	0.466914	-2.14172	1001.9	2145.79
TGME49_207865	2.55807e-16	4.61817e-15	5.91672	5.91672	33.4393	5.65165	3.14966e-08	3.76459e-07	5.78427	5.78427	32.6907	5.65165
TGME49_211630	2.57069e-16	4.63021e-15	0.257317	-3.88626	297.366	1155.64	1.93223e-08	2.39787e-07	0.370994	-2.69546	428.736	1155.64
TGME49_279460	2.62073e-16	4.70945e-15	88.7774	88.7774	16.9272	0.19067	2.04323e-21	8.36758e-20	222.803	222.803	42.4819	0.19067
TGME49_289240	2.79981e-16	5.01966e-15	19.5081	19.5081	14.956	0.766654	3.39369e-12	6.82333e-11	25.1816	25.1816	19.3056	0.766654
TGME49_268680	2.80637e-16	5.01986e-15	2.20523	2.20523	352.36	159.784	0.000189484	0.0011011	1.61816	1.61816	258.556	159.784
TGME49_306455	2.85748e-16	5.09955e-15	6.90223	6.90223	21.5862	3.12742	2.62559e-26	1.34406e-24	17.8242	17.8242	55.744	3.12742
TGME49_312520	3.22857e-16	5.74863e-15	4.57694	4.57694	51.7425	11.305	0.0119205	0.0385348	2.30608	2.30608	26.0703	11.305
TGME49_269315	3.42711e-16	6.08821e-15	255.256	255.256	20.8145	0.0815434	6.24801e-11	1.1024e-09	162.607	162.607	13.2595	0.0815434
TGME49_225820	3.50702e-16	6.21596e-15	2.74628	2.74628	237.931	86.6376	9.19402e-19	3.17949e-17	3.55857	3.55857	308.306	86.6376
TGME49_222920	3.72132e-16	6.58081e-15	0.335521	-2.98044	60.9554	181.674	0.00324394	0.0129575	0.597491	-1.67367	108.549	181.674
TGME49_202050	3.73655e-16	6.59277e-15	21.0772	21.0772	48.7326	2.31211	0.135481	0.26447	2.79775	2.79775	6.46871	2.31211
TGME49_224900	4.38253e-16	7.71504e-15	0.370641	-2.69803	110.183	297.275	6.36655e-05	0.00041524	0.53453	-1.8708	158.902	297.275
TGME49_223390	4.41705e-16	7.75825e-15	2.07033	2.07033	236.588	114.276	1.84783e-07	1.98865e-06	1.93522	1.93522	221.148	114.276
TGME49_252360	4.5234e-16	7.92716e-15	0.180052	-5.55395	88.246	490.114	1.73862e-13	3.97887e-12	0.137854	-7.25405	67.5642	490.114
TGME49_267740	5.0347e-16	8.80337e-15	0.318649	-3.13825	268.122	841.434	1.27863e-09	1.93561e-08	0.382066	-2.61735	321.483	841.434
TGME49_278400	5.07071e-16	8.84645e-15	18.1393	18.1393	20.2699	1.11746	1.79965e-18	6.1417e-17	34.1722	34.1722	38.1859	1.11746
TGME49_310670	5.08929e-16	8.859e-15	3.15716	3.15716	381.607	120.87	1.9102e-11	3.5558e-10	2.91155	2.91155	351.92	120.87
TGME49_310580	5.8946e-16	1.02379e-14	38.0588	38.0588	14.5936	0.383448	3.07899e-21	1.25432e-19	94.0949	94.0949	36.0805	0.383448
TGME49_249250	6.02092e-16	1.0434e-14	0.471409	-2.1213	275.695	584.832	0.0284043	0.0785129	0.78879	-1.26776	461.31	584.832
TGME49_235315	6.861e-16	1.18634e-14	35.5861	35.5861	12.4836	0.350801	4.9671e-12	9.73526e-11	44.1485	44.1485	15.4874	0.350801
TGME49_231860	7.53829e-16	1.30056e-14	36.5306	36.5306	13.9279	0.381267	0.00195544	0.00843885	11.6264	11.6264	4.43275	0.381267
TGME49_269600	7.75098e-16	1.3343e-14	8.60213	8.60213	35.6334	4.14239	4.74147e-06	3.97558e-05	5.86313	5.86313	24.2873	4.14239
TGME49_278840	7.9008e-16	1.35709e-14	10.5941	10.5941	33.8568	3.19582	0.650359	0.77841	1.39255	1.39255	4.45034	3.19582
TGME49_260200	7.91942e-16	1.35729e-14	3.38246	3.38246	99.6557	29.4625	6.5421e-10	1.02423e-08	3.44046	3.44046	101.364	29.4625
TGME49_276960	8.74376e-16	1.49528e-14	7.17754	7.17754	27.1073	3.77668	0.121522	0.243325	2.31857	2.31857	8.75652	3.77668
TGME49_318660	9.46844e-16	1.61566e-14	2.7326	2.7326	1004.99	367.779	1.61511e-08	2.03424e-07	2.14088	2.14088	787.369	367.779
TGME49_216490	1.00743e-15	1.71527e-14	2.87549	2.87549	106.565	37.0597	1.56366e-21	6.47174e-20	4.62114	4.62114	171.258	37.0597
TGME49_224140	1.63322e-15	2.77469e-14	3.73788	3.73788	48.2062	12.8967	9.38479e-06	7.47421e-05	3.24253	3.24253	41.8178	12.8967
TGME49_273478	1.7364e-15	2.94356e-14	1295.24	1295.24	19.4915	0.0150486	5.85654e-14	1.39785e-12	1261.88	1261.88	18.9895	0.0150486
TGME49_320180	1.74623e-15	2.95379e-14	15.6655	15.6655	36.102	2.30456	3.64426e-24	1.68786e-22	39.1026	39.1026	90.1143	2.30456
TGME49_321400	1.99286e-15	3.36366e-14	0.367273	-2.72277	51.7826	140.992	8.56654e-08	9.73084e-07	0.232074	-4.30897	32.7206	140.992
TGME49_223470	2.04745e-15	3.44832e-14	4.2248	4.2248	91.3233	21.616	0.228278	0.384848	1.45864	1.45864	31.5299	21.616
TGME49_249200	2.1117e-15	3.54884e-14	0.324096	-3.0855	156.421	482.636	8.96624e-13	1.89069e-11	0.264747	-3.7772	127.776	482.636
TGME49_311070	2.20317e-15	3.69459e-14	3.30421	3.30421	85.0033	25.7257	0.102604	0.213866	1.5523	1.5523	39.9341	25.7257
TGME49_244590	2.30846e-15	3.86282e-14	35.6125	35.6125	12.6387	0.354895	1.05478e-12	2.20032e-11	48.0681	48.0681	17.0591	0.354895
TGME49_275370	2.55264e-15	4.26225e-14	25.3888	25.3888	12.461	0.490804	2.338e-09	3.41954e-08	26.3672	26.3672	12.9412	0.490804
TGME49_295110	2.61955e-15	4.36461e-14	0.354596	-2.82011	1533.24	4323.92	8.52099e-11	1.47337e-09	0.416743	-2.39956	1801.96	4323.92
TGME49_286470	2.73361e-15	4.54491e-14	0.413414	-2.41888	333.085	805.692	2.0509e-09	3.02236e-08	0.455903	-2.19345	367.317	805.692
TGME49_316700	2.76905e-15	4.59403e-14	4.69886	4.69886	38.0076	8.08869	0.000341066	0.00182645	3.27144	3.27144	26.4617	8.08869
TGME49_220890	2.9123e-15	4.8214e-14	0.252401	-3.96195	87.5964	347.052	6.28305e-07	6.17278e-06	0.356059	-2.80853	123.571	347.052
TGME49_262890	3.05132e-15	5.04083e-14	4.63704	4.63704	38.756	8.35793	0.423264	0.591065	1.442	1.442	12.0522	8.35793
TGME49_208550	3.40653e-15	5.61573e-14	0.258153	-3.87368	43.4533	168.324	5.97376e-07	5.88377e-06	0.276932	-3.61099	46.6143	168.324
TGME49_251958	3.56568e-15	5.86565e-14	8.20272	8.20272	42.3166	5.15885	0.00523172	0.0195055	3.36061	3.36061	17.3369	5.15885
TGME49_226540	3.70194e-15	6.07696e-14	0.0487671	-20.5056	21.5912	442.742	2.73603e-10	4.46311e-09	0.0488373	-20.4761	21.6223	442.742
TGME49_297070	3.81361e-15	6.2471e-14	0.123071	-8.12538	115.064	934.94	5.06252e-11	9.01406e-10	0.150507	-6.6442	140.715	934.94
TGME49_270520	4.19799e-15	6.86231e-14	0.32729	-3.05539	83.956	256.519	1.46929e-08	1.86501e-07	0.31197	-3.20543	80.0262	256.519
TGME49_223530	4.61884e-15	7.53437e-14	0.305799	-3.27012	38.0109	124.3	0.00389393	0.0151873	0.549974	-1.81827	68.3618	124.3
TGME49_316710	4.62849e-15	7.53437e-14	0.373325	-2.67863	171.34	458.957	4.04937e-05	0.000279575	0.544617	-1.83615	249.956	458.957
TGME49_215195	5.32752e-15	8.65416e-14	154.229	154.229	16.9113	0.109651	5.33593e-07	5.2823e-06	65.5796	65.5796	7.19086	0.109651
TGME49_272430	5.48306e-15	8.88828e-14	13.7567	13.7567	28.0102	2.03611	0.796921	0.876692	1.25141	1.25141	2.54802	2.03611
TGME49_263570	5.70553e-15	9.22968e-14	1.87506	1.87506	354.436	189.026	5.72274e-07	5.64369e-06	1.72698	1.72698	326.444	189.026
TGME49_264485	5.87989e-15	9.492e-14	10.602	10.602	34.5563	3.25942	0.280792	0.447073	2.00593	2.00593	6.53816	3.25942
TGME49_210678	5.94699e-15	9.58044e-14	10.3625	10.3625	35.9071	3.46511	0.123557	0.246765	2.44795	2.44795	8.48242	3.46511
TGME49_226550	8.26615e-15	1.3289e-13	0.268213	-3.72838	26.725	99.6409	0.00165915	0.00731852	0.466028	-2.1458	46.4354	99.6409
TGME49_202110	9.17433e-15	1.47187e-13	84.4281	84.4281	16.0964	0.190652	1.07807e-05	8.43909e-05	33.9499	33.9499	6.4726	0.190652
TGME49_266670	9.53091e-15	1.52593e-13	17.4461	17.4461	23.8675	1.36807	5.38896e-14	1.29418e-12	24.7534	24.7534	33.8644	1.36807
TGME49_223485	9.71798e-15	1.55268e-13	0.294714	-3.39312	40.1547	136.25	7.6044e-05	0.000491388	0.399274	-2.50455	54.401	136.25
TGME49_260830	9.9338e-15	1.58391e-13	13.9473	13.9473	66.6027	4.77532	3.24308e-11	5.89589e-10	12.6743	12.6743	60.524	4.77532
TGME49_280420	1.03514e-14	1.64712e-13	87.4278	87.4278	11.8977	0.136086	7.17573e-15	1.86114e-13	143.605	143.605	19.5426	0.136086
TGME49_253150	1.04098e-14	1.65303e-13	32.6247	32.6247	24.7421	0.758385	0.000291864	0.0015948	11.2336	11.2336	8.51937	0.758385
TGME49_315900	1.17025e-14	1.85453e-13	17.56	17.56	51.5404	2.93511	1.82794e-07	1.96997e-06	10.4607	10.4607	30.7034	2.93511
TGME49_267430	1.18325e-14	1.87131e-13	0.450123	-2.22162	162.143	360.22	3.76996e-07	3.85467e-06	0.483195	-2.06956	174.056	360.22
TGME49_201180	1.24049e-14	1.95786e-13	4.63369	4.63369	51.0773	11.023	2.37982e-22	1.04618e-20	9.19316	9.19316	101.336	11.023
TGME49_259880	1.2642e-14	1.99124e-13	0.353165	-2.83154	70.5214	199.684	3.42714e-07	3.52733e-06	0.344545	-2.90237	68.8002	199.684
TGME49_200010	1.39808e-14	2.19767e-13	0.276292	-3.61936	214.325	775.719	2.18644e-15	5.82627e-14	0.204753	-4.88394	158.831	775.719
TGME49_267470	1.4244e-14	2.23453e-13	18.5248	18.5248	44.749	2.41563	3.68533e-08	4.38464e-07	12.3903	12.3903	29.9303	2.41563
TGME49_258580	1.49543e-14	2.34124e-13	0.156766	-6.37893	148.128	944.896	9.83284e-15	2.49216e-13	0.119713	-8.35329	113.117	944.896
TGME49_309760	1.60139e-14	2.50209e-13	0.254852	-3.92385	291.999	1145.76	2.94432e-09	4.24255e-08	0.323104	-3.09498	370.2	1145.76
TGME49_207650	1.70689e-14	2.66159e-13	14.4338	14.4338	21.91	1.51797	0.00373596	0.0146298	5.66002	5.66002	8.59172	1.51797
TGME49_293430	1.76693e-14	2.74969e-13	0.257147	-3.88883	144.744	562.883	8.34026e-13	1.76827e-11	0.212193	-4.71269	119.44	562.883
TGME49_263320	1.77417e-14	2.75545e-13	2.72451	2.72451	209.482	76.8881	8.29477e-12	1.59643e-10	2.93005	2.93005	225.286	76.8881
TGME49_231880	1.80371e-14	2.79574e-13	183.349	183.349	40.2558	0.219559	2.19542e-09	3.22312e-08	90.6307	90.6307	19.8988	0.219559
TGME49_310520	1.99783e-14	3.09047e-13	6.61246	6.61246	49.7344	7.52131	3.11884e-06	2.69641e-05	4.79801	4.79801	36.0874	7.52131
TGME49_248710	2.05879e-14	3.17846e-13	2.70747	2.70747	115.046	42.4919	7.99041e-05	0.000512136	2.14021	2.14021	90.9417	42.4919
TGME49_299080	2.09221e-14	3.22366e-13	4.74211	4.74211	41.3899	8.72815	9.37799e-09	1.24099e-07	5.07337	5.07337	44.2812	8.72815
TGME49_271010	2.1504e-14	3.30677e-13	5.61976	5.61976	37.6935	6.70732	2.31431e-16	6.69429e-15	9.30465	9.30465	62.4093	6.70732
TGME49_266690	2.17427e-14	3.33688e-13	2.686	2.686	304.993	113.549	3.08454e-13	6.74181e-12	2.94263	2.94263	334.134	113.549
TGME49_287450	2.26915e-14	3.47564e-13	30.4512	30.4512	9.99464	0.328218	5.49742e-17	1.64521e-15	67.469	67.469	22.1446	0.328218
TGME49_242070	2.31776e-14	3.54312e-13	0.566154	-1.7663	588.062	1038.7	1.79982e-09	2.6675e-08	0.574523	-1.74058	596.754	1038.7
TGME49_242290	2.45022e-14	3.73827e-13	0.273444	-3.65706	65.657	240.111	3.22998e-07	3.34654e-06	0.315642	-3.16815	75.7892	240.111
TGME49_229680	2.46078e-14	3.74703e-13	0.185	-5.40539	13.0992	70.8065	0.00699123	0.0249193	0.464125	-2.15459	32.8631	70.8065
TGME49_239780	2.5371e-14	3.8557e-13	2.94773	2.94773	149.701	50.7852	1.90768e-05	0.00014314	2.25989	2.25989	114.769	50.7852
TGME49_202580	2.57889e-14	3.91158e-13	0.201589	-4.96059	25.5349	126.668	3.9297e-07	4.00747e-06	0.139213	-7.18323	17.6339	126.668
TGME49_282055	2.67777e-14	4.05364e-13	0.281771	-3.54898	60.5865	215.02	3.43613e-07	3.53191e-06	0.308383	-3.24272	66.3085	215.02
TGME49_265060	2.76289e-14	4.17439e-13	19.8412	19.8412	31.7144	1.59842	6.27083e-14	1.4876e-12	26.7051	26.7051	42.6858	1.59842
TGME49_206640	2.88286e-14	4.3472e-13	2.19415	2.19415	112.643	51.3381	0.0716271	0.163296	1.4138	1.4138	72.5816	51.3381
TGME49_218820	2.97973e-14	4.48459e-13	0.328011	-3.04868	198.009	603.667	5.74431e-12	1.12021e-10	0.292725	-3.41618	176.708	603.667
TGME49_313880	3.1728e-14	4.76593e-13	0.241296	-4.14429	30.5726	126.702	3.1263e-07	3.24343e-06	0.158008	-6.32879	20.0199	126.702
TGME49_287040	3.29785e-14	4.94423e-13	3.80377	3.80377	313.775	82.4906	1.94461e-13	4.38579e-12	4.06331	4.06331	335.185	82.4906
TGME49_320570	3.36776e-14	5.03933e-13	0.447889	-2.2327	114.662	256.005	2.15153e-05	0.000158833	0.519771	-1.92392	133.064	256.005
TGME49_225300	3.42765e-14	5.1191e-13	3.0236	3.0236	261.546	86.5015	9.33584e-12	1.78482e-10	3.11986	3.11986	269.873	86.5015
TGME49_252255	3.43546e-14	5.11943e-13	35.057	35.057	21.0215	0.599637	4.57816e-12	9.0184e-11	41.0638	41.0638	24.6234	0.599637
TGME49_284310	3.44103e-14	5.11943e-13	32.0627	32.0627	36.5493	1.13993	1.78132e-07	1.92506e-06	18.0267	18.0267	20.5492	1.13993
TGME49_319540	3.46884e-14	5.15097e-13	3.18526	3.18526	84.4472	26.5119	0.986844	0.991651	0.994757	-1.00527	26.3729	26.5119
TGME49_243170	4.07886e-14	6.04525e-13	111.421	111.421	18.2283	0.163598	6.52165e-14	1.5424e-12	154.116	154.116	25.213	0.163598
TGME49_203790	4.29303e-14	6.35058e-13	0.554382	-1.80381	313.992	566.383	0.0013212	0.00600834	0.725553	-1.37826	410.94	566.383
TGME49_307030	4.57243e-14	6.75106e-13	11.1405	11.1405	30.4322	2.73168	0.0108096	0.0357152	3.96118	3.96118	10.8207	2.73168
TGME49_297910	4.73417e-14	6.97663e-13	9.31385	9.31385	23.2663	2.49803	1.52182e-08	1.92541e-07	9.59491	9.59491	23.9684	2.49803
TGME49_223550	5.84227e-14	8.59333e-13	6.83684	6.83684	129.761	18.9797	6.10779e-08	7.09324e-07	4.91315	4.91315	93.2502	18.9797
TGME49_243610	6.00168e-14	8.79842e-13	10.9381	10.9381	28.905	2.6426	6.17652e-09	8.40202e-08	10.5761	10.5761	27.9482	2.6426
TGME49_202610	6.00432e-14	8.79842e-13	0.39365	-2.54033	67.8528	172.369	5.30542e-05	0.000353027	0.463712	-2.15651	79.9294	172.369
TGME49_223430	6.1136e-14	8.94172e-13	6.59685	6.59685	39.2487	5.94961	0.484943	0.642052	1.46984	1.46984	8.74496	5.94961
TGME49_461080-t26_1	6.54722e-14	9.55796e-13	0.345801	-2.89184	91.6298	264.979	1.92658e-08	2.39468e-07	0.320745	-3.11774	84.9907	264.979
TGME49_247350	6.8288e-14	9.95036e-13	0.303989	-3.28959	96.9437	318.905	3.39823e-07	3.5022e-06	0.362551	-2.75824	115.619	318.905
TGME49_258370	7.15027e-14	1.03993e-12	35.8767	35.8767	61.717	1.72025	2.35943e-14	5.82816e-13	45.5477	45.5477	78.3537	1.72025
TGME49_234370	7.61065e-14	1.10482e-12	3.15749	3.15749	95.6314	30.2871	0.0658071	0.152713	1.59585	1.59585	48.3339	30.2871
TGME49_261022	7.96057e-14	1.15347e-12	21.7031	21.7031	64.3461	2.96483	2.96691e-10	4.82961e-09	17.5405	17.5405	52.0045	2.96483
TGME49_227810	7.9798e-14	1.1541e-12	0.235695	-4.24277	130.797	554.942	1.41925e-09	2.12778e-08	0.260544	-3.83812	144.587	554.942
TGME49_229480	8.21022e-14	1.18523e-12	0.319303	-3.13183	199.011	623.269	1.67585e-17	5.19515e-16	0.176978	-5.65042	110.305	623.269
TGME49_207710	8.55531e-14	1.23276e-12	2.84871	2.84871	114.76	40.285	1.39624e-07	1.53016e-06	2.71094	2.71094	109.21	40.285
TGME49_216820	1.00037e-13	1.4388e-12	0.401687	-2.4895	373.202	929.088	5.3511e-11	9.50615e-10	0.396357	-2.52298	368.25	929.088
TGME49_235970	1.11185e-13	1.59618e-12	0.430425	-2.32328	108.642	252.407	2.9088e-05	0.000208218	0.511938	-1.95336	129.217	252.407
TGME49_292260	1.15808e-13	1.65949e-12	110.745	110.745	27.0711	0.244445	0.10115	0.211523	5.35169	5.35169	1.30819	0.244445
TGME49_305540	1.2649e-13	1.80922e-12	2.34404	2.34404	112.602	48.0374	8.49051e-05	0.000539303	2.01665	2.01665	96.8746	48.0374
TGME49_283850	1.27469e-13	1.81988e-12	0.366709	-2.72696	145.24	396.063	5.88189e-10	9.22721e-09	0.329618	-3.03381	130.55	396.063
TGME49_288475	1.29292e-13	1.84253e-12	3.63439	3.63439	82.5221	22.7059	8.18268e-32	5.72623e-30	9.06597	9.06597	205.851	22.7059
TGME49_222110	1.3854e-13	1.97071e-12	0.294747	-3.39273	52.0409	176.561	0.00180096	0.00785496	0.527906	-1.89428	93.2076	176.561
TGME49_236550	1.48772e-13	2.1124e-12	0.476798	-2.09732	248.228	520.614	7.78109e-07	7.50244e-06	0.533923	-1.87293	277.968	520.614
TGME49_226860	1.56301e-13	2.21526e-12	0.460305	-2.17247	507.42	1102.36	6.46311e-08	7.45029e-07	0.52756	-1.89552	581.559	1102.36
TGME49_202200	1.60398e-13	2.2692e-12	0.259677	-3.85094	78.9364	303.979	0.000360195	0.00191702	0.479001	-2.08768	145.606	303.979
TGME49_230190	1.61783e-13	2.28463e-12	0.308053	-3.2462	52.7395	171.203	0.00280702	0.0114353	0.550205	-1.8175	94.1966	171.203
TGME49_202445	1.62832e-13	2.29529e-12	152.268	152.268	12.4854	0.0819961	6.48489e-12	1.26147e-10	182.286	182.286	14.9468	0.0819961
TGME49_307575	1.75711e-13	2.47234e-12	6.21279	6.21279	29.4085	4.73354	0.00509767	0.0190697	3.33949	3.33949	15.8076	4.73354
TGME49_289600	1.79544e-13	2.52172e-12	0.319314	-3.13171	243.976	764.061	0.00456539	0.0173793	0.62904	-1.58972	480.625	764.061
TGME49_215500	1.8011e-13	2.52511e-12	12.45	12.45	18.4	1.47791	2.137e-13	4.77816e-12	19.98	19.98	29.5286	1.47791
TGME49_295020	1.85864e-13	2.59776e-12	5.07215	5.07215	138.492	27.3043	0.458782	0.620292	1.27806	1.27806	34.8966	27.3043
TGME49_314080	1.8596e-13	2.59776e-12	0.299634	-3.3374	142.488	475.541	3.85917e-12	7.69953e-11	0.234861	-4.25784	111.686	475.541
TGME49_207875	1.90903e-13	2.66204e-12	61.4045	61.4045	18.2103	0.296563	2.99261e-10	4.86127e-09	58.3841	58.3841	17.3146	0.296563
TGME49_239795	1.97594e-13	2.75041e-12	0.148931	-6.71453	40.528	272.126	1.09692e-08	1.43932e-07	0.150665	-6.63723	41	272.126
TGME49_315740	2.00836e-13	2.79054e-12	13.7496	13.7496	14.951	1.08738	1.45021e-05	0.000110955	10.3898	10.3898	11.2976	1.08738
TGME49_316400	2.27877e-13	3.16063e-12	0.320724	-3.11795	1216.17	3791.94	4.56148e-19	1.61331e-17	0.234925	-4.25668	890.822	3791.94
TGME49_322000	2.44391e-13	3.38364e-12	0.158687	-6.3017	22.9582	144.676	4.24752e-05	0.000291189	0.278678	-3.58837	40.318	144.676
TGME49_242110	2.55075e-13	3.52529e-12	3.8241	3.8241	373.003	97.54	1.45151e-10	2.44463e-09	3.54902	3.54902	346.171	97.54
TGME49_204870	2.71264e-13	3.74239e-12	1005.45	1005.45	15.1306	0.0150486	5.3802e-11	9.53607e-10	817.654	817.654	12.3045	0.0150486
TGME49_223810	2.82666e-13	3.89279e-12	2.83387	2.83387	424.772	149.891	6.44168e-11	1.134e-09	2.79235	2.79235	418.55	149.891
TGME49_215350	2.90632e-13	3.99541e-12	0.367332	-2.72233	87.6847	238.707	2.87126e-05	0.00020591	0.46594	-2.1462	111.223	238.707
TGME49_266970	3.18328e-13	4.36844e-12	0.119304	-8.38193	10.3755	86.9671	3.39508e-05	0.000239502	0.149855	-6.67312	13.0325	86.9671
TGME49_224770	3.29435e-13	4.51292e-12	635.491	635.491	18.6265	0.0293104	2.58285e-07	2.7306e-06	222.206	222.206	6.51295	0.0293104
TGME49_254430	3.7021e-13	5.06258e-12	8.62233	8.62233	39.8016	4.6161	0.00254569	0.0105082	3.86609	3.86609	17.8462	4.6161
TGME49_251962	4.28906e-13	5.85495e-12	921.814	921.814	13.872	0.0150486	1.84095e-12	3.78953e-11	1100.11	1100.11	16.5551	0.0150486
TGME49_292280	4.42943e-13	6.03598e-12	996.047	996.047	14.9891	0.0150486	8.21411e-13	1.74628e-11	1260.66	1260.66	18.9712	0.0150486
TGME49_263850	4.5387e-13	6.17406e-12	0.428357	-2.3345	91.4432	213.474	5.73931e-08	6.70534e-07	0.343967	-2.90725	73.4282	213.474
TGME49_304870	4.62993e-13	6.28692e-12	5.22165	5.22165	50.1854	9.61103	1.27601e-10	2.18212e-09	6.17457	6.17457	59.344	9.61103
TGME49_318180	4.63783e-13	6.28692e-12	100.728	100.728	24.5214	0.243443	0.000847024	0.00408852	20.3451	20.3451	4.95286	0.243443
TGME49_235880	5.14495e-13	6.96223e-12	0.386521	-2.58718	93.7002	242.419	9.28833e-07	8.82448e-06	0.39834	-2.51042	96.5652	242.419
TGME49_313660	5.54133e-13	7.48561e-12	25.4708	25.4708	24.1585	0.94848	1.38512e-05	0.000106184	13.4473	13.4473	12.7545	0.94848
TGME49_266890	6.11484e-13	8.24602e-12	0.481808	-2.07552	194.13	402.92	1.15195e-08	1.50139e-07	0.444004	-2.25223	178.898	402.92
TGME49_233960	6.21095e-13	8.36114e-12	67.2428	67.2428	23.8159	0.354178	5.03826e-07	5.01955e-06	35.3172	35.3172	12.5086	0.354178
TGME49_251680	6.42007e-13	8.62774e-12	0.545442	-1.83337	156.322	286.598	0.00021725	0.00123449	0.621871	-1.60805	178.227	286.598
TGME49_311075	6.46977e-13	8.67952e-12	62.1777	62.1777	15.1578	0.243783	4.32235e-05	0.000295203	26.5422	26.5422	6.47052	0.243783
TGME49_278365	6.50435e-13	8.7109e-12	13.7916	13.7916	19.115	1.38599	3.50067e-09	4.97965e-08	15.2825	15.2825	21.1815	1.38599
TGME49_273860	6.51793e-13	8.71409e-12	0.284122	-3.51961	29.9715	105.488	0.000211983	0.00120927	0.371643	-2.69076	39.2038	105.488
TGME49_214190	7.31696e-13	9.76557e-12	59.1534	59.1534	11.2444	0.190088	0.000259794	0.00144184	23.3065	23.3065	4.43029	0.190088
TGME49_269320	7.70745e-13	1.02526e-11	10.3605	10.3605	33.5113	3.23452	8.51955e-11	1.47337e-09	12.2216	12.2216	39.531	3.23452
TGME49_223080	7.70822e-13	1.02526e-11	2.0631	2.0631	156.848	76.0253	2.89693e-06	2.51855e-05	1.99477	1.99477	151.653	76.0253
TGME49_215530	8.06791e-13	1.07127e-11	0.212018	-4.71658	261.66	1234.14	2.17165e-10	3.57243e-09	0.231154	-4.32613	285.275	1234.14
TGME49_249750	8.18073e-13	1.0844e-11	412.99	412.99	22.441	0.0543378	1.06157e-09	1.62921e-08	268.733	268.733	14.6023	0.0543378
TGME49_202780	8.5959e-13	1.13749e-11	0.275229	-3.63334	37.5019	136.257	5.19992e-07	5.16738e-06	0.20756	-4.81788	28.2815	136.257
TGME49_315730	8.74145e-13	1.15479e-11	290.573	290.573	15.8113	0.0544143	1.10905e-14	2.79272e-13	562.243	562.243	30.5941	0.0544143
TGME49_246110	9.76649e-13	1.28802e-11	85.9294	85.9294	11.6457	0.135527	3.02709e-11	5.51611e-10	109.223	109.223	14.8026	0.135527
TGME49_460180-t26_1	1.00045e-12	1.31717e-11	0.247877	-4.03425	43.4404	175.249	6.34267e-09	8.61297e-08	0.124068	-8.06012	21.7428	175.249
TGME49_252390	1.00738e-12	1.32406e-11	0.510584	-1.95854	220.554	431.965	2.01454e-05	0.000150289	0.588603	-1.69894	254.256	431.965
TGME49_223060	1.03337e-12	1.35592e-11	5.90761	5.90761	36.5217	6.18215	0.00462162	0.0175504	3.14086	3.14086	19.4173	6.18215
TGME49_264170	1.04395e-12	1.3675e-11	13.6019	13.6019	25.0635	1.84264	8.55774e-07	8.16027e-06	10.5774	10.5774	19.4904	1.84264
TGME49_201270	1.07562e-12	1.40663e-11	2.8249	2.8249	121.634	43.0577	0.000117026	0.000723258	2.18202	2.18202	93.9528	43.0577
TGME49_203250	1.07766e-12	1.40693e-11	24.1563	24.1563	20.8486	0.863072	1.00614e-07	1.12807e-06	19.4439	19.4439	16.7814	0.863072
TGME49_275460	1.09432e-12	1.42628e-11	0.235371	-4.24862	366.339	1556.43	8.08659e-07	7.75854e-06	0.35462	-2.81992	551.943	1556.43
TGME49_295740	1.13904e-12	1.4811e-11	31.8989	31.8989	11.2748	0.353454	0.0328652	0.0882416	7.20889	7.20889	2.54801	0.353454
TGME49_315490	1.14018e-12	1.4811e-11	0.271192	-3.68742	183.84	677.894	3.60853e-08	4.29984e-07	0.326378	-3.06393	221.25	677.894
TGME49_233040	1.1765e-12	1.52572e-11	57.6615	57.6615	22.2345	0.385604	3.48372e-09	4.96461e-08	47.5615	47.5615	18.3399	0.385604
TGME49_202620	1.30985e-12	1.69584e-11	0.278035	-3.59666	279.941	1006.85	9.71388e-13	2.0373e-11	0.238093	-4.20003	239.725	1006.85
TGME49_305050	1.36721e-12	1.76715e-11	0.0716777	-13.9513	4.08984	57.0587	0.000185438	0.00108082	0.0446563	-22.3933	2.54803	57.0587
TGME49_213790	1.37379e-12	1.77271e-11	3.2121	3.2121	73.748	22.9594	6.64767e-18	2.13742e-16	5.42253	5.42253	124.498	22.9594
TGME49_275680	1.54163e-12	1.98599e-11	177.819	177.819	118.462	0.666198	1.83514e-10	3.05765e-09	119.633	119.633	79.6989	0.666198
TGME49_246490	1.59496e-12	2.05131e-11	0.438658	-2.27968	143.442	327.002	1.23472e-10	2.11616e-09	0.318832	-3.13645	104.259	327.002
TGME49_201690	1.61384e-12	2.07216e-11	7.08402	7.08402	48.9674	6.91238	1.58901e-07	1.72924e-06	6.13833	6.13833	42.4305	6.91238
TGME49_227910	1.68832e-12	2.16422e-11	0.47932	-2.08629	155.338	324.081	2.28312e-05	0.000167436	0.546969	-1.82826	177.262	324.081
TGME49_216860	1.7537e-12	2.24433e-11	0.550969	-1.81499	583.826	1059.64	3.53668e-05	0.000248365	0.668328	-1.49627	708.184	1059.64
TGME49_315570	1.90047e-12	2.42817e-11	7.5342	7.5342	47.8451	6.3504	5.6728e-18	1.84686e-16	14.5872	14.5872	92.6346	6.3504
TGME49_261440	1.93356e-12	2.4664e-11	0.352612	-2.83598	228.572	648.224	1.61568e-08	2.03424e-07	0.382524	-2.61421	247.961	648.224
TGME49_460820-t26_1	2.02701e-12	2.58137e-11	0.343239	-2.91343	67.6327	197.043	2.73436e-08	3.31919e-07	0.256652	-3.89633	50.5714	197.043
TGME49_318430	2.03841e-12	2.59165e-11	0.24873	-4.02042	98.2682	395.08	1.20584e-10	2.07123e-09	0.199218	-5.01963	78.707	395.08
TGME49_459480-t26_1	2.04689e-12	2.59818e-11	0.429284	-2.32946	319.984	745.391	4.45937e-13	9.61172e-12	0.343559	-2.91071	256.085	745.391
TGME49_257480	2.10934e-12	2.67309e-11	0.308997	-3.23628	28.3225	91.6595	2.03477e-05	0.000151653	0.241111	-4.14747	22.1001	91.6595
TGME49_252210	2.29954e-12	2.90938e-11	2.14747	2.14747	956.73	445.515	1.08486e-09	1.65841e-08	2.0521	2.0521	914.242	445.515
TGME49_280560	2.34911e-12	2.96727e-11	2.74738	2.74738	93.0071	33.853	7.32544e-10	1.13998e-08	3.21808	3.21808	108.942	33.853
TGME49_219450	2.35539e-12	2.97039e-11	28.8346	28.8346	14.1837	0.491898	1.32894e-12	2.76483e-11	46.5228	46.5228	22.8845	0.491898
TGME49_461280-t26_1	2.45136e-12	3.08641e-11	0.425609	-2.34957	275.161	646.512	2.40544e-12	4.89968e-11	0.343494	-2.91126	222.073	646.512
TGME49_268600	2.46107e-12	3.09363e-11	2.88346	2.88346	57.9064	20.0823	0.396772	0.566749	1.30553	1.30553	26.2181	20.0823
TGME49_290860	2.75094e-12	3.45243e-11	0.381068	-2.6242	48.4063	127.028	8.3446e-06	6.69374e-05	0.328895	-3.04048	41.7788	127.028
TGME49_215343	2.86773e-12	3.59321e-11	12.0156	12.0156	10.4687	0.871257	5.0558e-08	5.92457e-07	15.176	15.176	13.2222	0.871257
TGME49_288685	2.98085e-12	3.72894e-11	2.90676	2.90676	120.21	41.3555	3.16057e-10	5.11277e-09	3.28761	3.28761	135.961	41.3555
TGME49_294651	3.02317e-12	3.77581e-11	13.2413	13.2413	13.3429	1.00767	0.288935	0.455548	2.52862	2.52862	2.54802	1.00767
TGME49_218192	3.0369e-12	3.78688e-11	4.33481	4.33481	32.1993	7.42809	4.93828e-07	4.93892e-06	4.65433	4.65433	34.5728	7.42809
TGME49_237585	3.40951e-12	4.24471e-11	17.5719	17.5719	22.0878	1.257	4.75454e-05	0.00032086	10.1113	10.1113	12.7099	1.257
TGME49_269930	3.51343e-12	4.36709e-11	6.27796	6.27796	27.1206	4.31997	0.00471534	0.0178367	3.51628	3.51628	15.1902	4.31997
TGME49_282180	3.59115e-12	4.45657e-11	0.437323	-2.28664	136.567	312.281	4.67748e-07	4.70414e-06	0.437593	-2.28523	136.652	312.281
TGME49_239670	3.61935e-12	4.48441e-11	13.5626	13.5626	14.7612	1.08837	0.00755221	0.026602	5.98242	5.98242	6.5111	1.08837
TGME49_312230	3.85431e-12	4.76062e-11	3.38204	3.38204	64.4421	19.0542	3.0984e-05	0.000219769	2.8687	2.8687	54.6607	19.0542
TGME49_286000	3.85451e-12	4.76062e-11	7.34561	7.34561	130.023	17.7008	5.2812e-10	8.37992e-09	6.95967	6.95967	123.192	17.7008
TGME49_208050	3.90635e-12	4.81701e-11	7.19862	7.19862	34.4316	4.78308	3.37649e-05	0.000238407	5.17039	5.17039	24.7304	4.78308
TGME49_287235	3.96487e-12	4.88143e-11	0.258185	-3.8732	24.9765	96.7389	6.72832e-06	5.482e-05	0.175182	-5.70836	16.9469	96.7389
TGME49_232400	4.04261e-12	4.96928e-11	10.7217	10.7217	62.7177	5.84959	2.04791e-15	5.47586e-14	17.7219	17.7219	103.666	5.84959
TGME49_226500	4.11042e-12	5.04402e-11	0.393004	-2.5445	78.4701	199.667	0.87979	0.925065	0.977124	-1.02341	195.1	199.667
TGME49_233950	4.11638e-12	5.04402e-11	949.124	949.124	14.283	0.0150486	1.9358e-13	4.37862e-12	1738.76	1738.76	26.1659	0.0150486
TGME49_213050	4.13844e-12	5.06308e-11	0.223997	-4.46435	254.705	1137.09	4.32504e-05	0.000295203	0.402025	-2.48741	457.14	1137.09
TGME49_316780	4.36601e-12	5.33311e-11	10.7958	10.7958	69.0676	6.39765	9.11052e-14	2.14166e-12	15.3509	15.3509	98.2095	6.39765
TGME49_280380	4.41657e-12	5.38641e-11	0.470418	-2.12577	621.827	1321.86	2.15507e-10	3.55267e-09	0.461339	-2.1676	609.826	1321.86
TGME49_225140	4.4476e-12	5.41577e-11	93.5671	93.5671	12.6662	0.13537	0.000168857	0.000996871	32.5086	32.5086	4.4007	0.13537
TGME49_250670	4.57024e-12	5.55641e-11	28.1375	28.1375	9.91648	0.352429	1.02117e-13	2.3861e-12	56.8719	56.8719	20.0433	0.352429
TGME49_226010	4.5878e-12	5.56906e-11	0.138127	-7.23969	13.5544	98.1298	0.00226301	0.00956981	0.365394	-2.73677	35.856	98.1298
TGME49_230705	4.6967e-12	5.69237e-11	0.256517	-3.89837	49.9579	194.755	7.22677e-06	5.85745e-05	0.318825	-3.13652	62.0926	194.755
TGME49_313890	5.10139e-12	6.17324e-11	41.3629	41.3629	10.0957	0.244075	1.9592e-08	2.42748e-07	43.6107	43.6107	10.6443	0.244075
TGME49_237270	5.29732e-12	6.40038e-11	5.95778	5.95778	48.9418	8.21476	2.03544e-07	2.18452e-06	5.46824	5.46824	44.9203	8.21476
TGME49_264030	5.43486e-12	6.55638e-11	0.472713	-2.11545	101.462	214.638	0.00153336	0.00683731	0.61214	-1.63361	131.389	214.638
TGME49_246990	5.56028e-12	6.69729e-11	5.59184	5.59184	79.991	14.3049	0.30999	0.478672	1.50185	1.50185	21.4839	14.3049
TGME49_210420	5.93136e-12	7.13322e-11	0.183209	-5.45826	22.6309	123.526	2.41579e-06	2.1288e-05	0.15756	-6.34677	19.4628	123.526
TGME49_276980	6.34541e-12	7.61939e-11	7.71209	7.71209	40.8816	5.30097	0.00027059	0.00149383	4.49662	4.49662	23.8364	5.30097
TGME49_255890	6.54954e-12	7.85238e-11	2.42169	2.42169	92.963	38.3877	0.00672231	0.0241043	1.76695	1.76695	67.8293	38.3877
TGME49_311220	6.85417e-12	8.20496e-11	2.56107	2.56107	167.548	65.4211	0.000835671	0.00404879	1.85668	1.85668	121.466	65.4211
TGME49_312270	6.89597e-12	8.24232e-11	0.220922	-4.52649	83.2143	376.669	2.5964e-06	2.2802e-05	0.310715	-3.21838	117.037	376.669
TGME49_319560	7.32351e-12	8.73992e-11	0.292204	-3.42226	204.697	700.528	1.23755e-11	2.33722e-10	0.244515	-4.08974	171.289	700.528
TGME49_304920	7.66956e-12	9.13887e-11	53.0519	53.0519	36.0019	0.678617	5.17956e-09	7.15846e-08	41.3258	41.3258	28.0444	0.678617
TGME49_252850	7.70709e-12	9.16956e-11	3.10371	3.10371	92.6151	29.8401	0.0148972	0.0466458	1.83992	1.83992	54.9033	29.8401
TGME49_219750	8.05846e-12	9.57296e-11	0.527223	-1.89673	129.964	246.508	0.00237838	0.00995489	0.659741	-1.51575	162.631	246.508
TGME49_224290	8.13664e-12	9.6511e-11	0.227986	-4.38623	26.1325	114.623	2.56429e-05	0.000185607	0.258322	-3.87114	29.6097	114.623
TGME49_289650	8.74033e-12	1.03514e-10	0.434346	-2.30231	179.573	413.433	0.000258679	0.00143873	0.585569	-1.70774	242.094	413.433
TGME49_248340	8.89044e-12	1.05131e-10	0.369202	-2.70854	110.875	300.311	4.2544e-10	6.81141e-09	0.266848	-3.74745	80.1374	300.311
TGME49_209045	8.98078e-12	1.06039e-10	18.4833	18.4833	16.2283	0.877997	0.00335087	0.013323	7.67628	7.67628	6.73975	0.877997
TGME49_308880	9.28106e-12	1.09418e-10	4.14972	4.14972	25.1007	6.04877	1.13062e-07	1.25677e-06	5.16038	5.16038	31.214	6.04877
TGME49_224010	9.551e-12	1.1243e-10	66.0452	66.0452	21.3186	0.322788	1.3076e-08	1.6739e-07	53.1426	53.1426	17.1538	0.322788
TGME49_237560	9.58079e-12	1.1261e-10	0.509205	-1.96384	150.449	295.458	1.81715e-06	1.65178e-05	0.494023	-2.0242	145.963	295.458
TGME49_239550	9.60816e-12	1.12762e-10	33.1379	33.1379	25.2484	0.761919	1.16583e-08	1.51695e-07	28.9398	28.9398	22.0498	0.761919
TGME49_459200-t26_1	9.95615e-12	1.1667e-10	0.471178	-2.12234	644.528	1367.91	1.70041e-08	2.13058e-07	0.503519	-1.98602	688.767	1367.91
TGME49_234420	1.00775e-11	1.17915e-10	4.29594	4.29594	43.744	10.1827	0.0787213	0.174959	1.95806	1.95806	19.9383	10.1827
TGME49_320050	1.02002e-11	1.19171e-10	0.641873	-1.55794	982.061	1529.99	3.88722e-07	3.96935e-06	0.67653	-1.47813	1035.09	1529.99
TGME49_211710	1.071e-11	1.24939e-10	0.388525	-2.57384	244.434	629.134	2.14644e-06	1.90439e-05	0.472983	-2.11424	297.57	629.134
TGME49_294330	1.0923e-11	1.27233e-10	4.44323	4.44323	83.9059	18.884	9.67805e-06	7.65294e-05	3.41966	3.41966	64.5768	18.884
TGME49_285690	1.11207e-11	1.29342e-10	65.6941	65.6941	10.7865	0.164194	0.000227052	0.00127836	26.9342	26.9342	4.42243	0.164194
TGME49_225530	1.1166e-11	1.29675e-10	2.29887	2.29887	116.678	50.7545	0.000179433	0.00105222	1.97591	1.97591	100.286	50.7545
TGME49_285930	1.12242e-11	1.30158e-10	0.494155	-2.02366	90.0479	182.226	2.09777e-05	0.000155603	0.470982	-2.12322	85.8253	182.226
TGME49_223855	1.13674e-11	1.31621e-10	2.49392	2.49392	61.5132	24.6652	0.000144919	0.000864737	2.32084	2.32084	57.244	24.6652
TGME49_309860	1.16649e-11	1.34865e-10	12.8232	12.8232	27.3221	2.13068	1.86268e-06	1.68334e-05	9.86196	9.86196	21.0127	2.13068
TGME49_266920	1.1836e-11	1.36641e-10	0.492862	-2.02897	743.365	1508.26	3.61612e-07	3.71201e-06	0.560516	-1.78407	845.405	1508.26
TGME49_212075	1.2014e-11	1.3849e-10	35.2779	35.2779	11.5441	0.327232	7.45972e-16	2.0583e-14	89.231	89.231	29.1993	0.327232
TGME49_210260	1.20345e-11	1.38521e-10	1128.97	1128.97	16.9893	0.0150486	1.41589e-06	1.31e-05	341.863	341.863	5.14455	0.0150486
TGME49_319090	1.23251e-11	1.41656e-10	4.80639	4.80639	27.2809	5.67597	0.0640826	0.149603	2.31169	2.31169	13.1211	5.67597
TGME49_212270	1.29687e-11	1.48834e-10	0.308051	-3.24621	643.586	2089.22	3.14456e-06	2.71563e-05	0.433975	-2.30428	906.669	2089.22
TGME49_259940	1.30016e-11	1.48992e-10	0.235057	-4.25429	64.5668	274.686	1.9613e-05	0.000146739	0.346047	-2.88978	95.0542	274.686
TGME49_203570	1.35916e-11	1.55524e-10	25.5932	25.5932	9.04811	0.353535	8.30941e-12	1.59643e-10	45.9452	45.9452	16.2433	0.353535
TGME49_312440	1.39343e-11	1.59211e-10	35.8495	35.8495	10.7913	0.301016	6.14008e-07	6.03995e-06	30.9983	30.9983	9.331	0.301016
TGME49_242840	1.41509e-11	1.61449e-10	0.287674	-3.47615	24.07	83.6711	0.000133005	0.000809156	0.287308	-3.48058	24.0394	83.6711
TGME49_220520	1.60719e-11	1.83098e-10	3.37763	3.37763	44.4565	13.162	0.9984	0.998528	0.999126	-1.00087	13.1505	13.162
TGME49_230602	1.6456e-11	1.87199e-10	45.7051	45.7051	9.97983	0.218353	1.0067e-05	7.91227e-05	30.8744	30.8744	6.74152	0.218353
TGME49_301380	1.79336e-11	2.0371e-10	3.30334	3.30334	47.4149	14.3536	0.840793	0.903527	0.916241	-1.09142	13.1514	14.3536
TGME49_262400	1.81452e-11	2.05813e-10	0.391644	-2.55334	313.683	800.939	5.61711e-09	7.69485e-08	0.39745	-2.51604	318.333	800.939
TGME49_301170	1.82828e-11	2.07072e-10	613.94	613.94	9.2389	0.0150485	2.48973e-10	4.07843e-09	700.498	700.498	10.5415	0.0150485
TGME49_279000	1.86759e-11	2.11217e-10	52.1468	52.1468	9.97471	0.191282	3.70839e-06	3.18488e-05	37.19	37.19	7.11377	0.191282
TGME49_291650	1.88174e-11	2.12509e-10	2.62203	2.62203	83.7556	31.943	0.229557	0.385924	1.36111	1.36111	43.4778	31.943
TGME49_272380	1.89237e-11	2.13398e-10	0.436883	-2.28894	172.259	394.292	5.26585e-06	4.3822e-05	0.494982	-2.02028	195.167	394.292
TGME49_238210	2.1358e-11	2.40502e-10	6.73019	6.73019	107.642	15.9938	2.09323e-10	3.4654e-09	7.20157	7.20157	115.181	15.9938
TGME49_237150	2.17351e-11	2.44142e-10	0.452581	-2.20955	74.1152	163.761	0.000125782	0.000770034	0.485608	-2.05928	79.5237	163.761
TGME49_313140	2.17441e-11	2.44142e-10	0.307664	-3.2503	61.5956	200.204	3.05556e-06	2.65054e-05	0.327964	-3.04911	65.6599	200.204
TGME49_205250	2.26241e-11	2.53658e-10	0.148521	-6.73306	137.162	923.52	2.12855e-11	3.93403e-10	0.122469	-8.16531	113.103	923.52
TGME49_272695	2.37792e-11	2.66224e-10	2.02342	2.02342	175.977	86.9703	0.000246139	0.00137587	1.74457	1.74457	151.726	86.9703
TGME49_204330	2.39355e-11	2.6759e-10	16.3709	16.3709	15.7344	0.961122	0.0502068	0.123705	4.60356	4.60356	4.42458	0.961122
TGME49_315450	2.48161e-11	2.77036e-10	23.7887	23.7887	12.9339	0.543699	0.000701483	0.00347437	11.8619	11.8619	6.44931	0.543699
TGME49_318525	2.49552e-11	2.7819e-10	4.51583	4.51583	56.6383	12.5422	0.0139708	0.0442439	2.33195	2.33195	29.2477	12.5422
TGME49_230820	2.52487e-11	2.81059e-10	0.447093	-2.23667	156.622	350.312	5.21849e-05	0.000349441	0.539507	-1.85355	188.996	350.312
TGME49_249570	2.53391e-11	2.81663e-10	0.262432	-3.81052	53.4456	203.655	2.04567e-08	2.52256e-07	0.186222	-5.36995	37.925	203.655
TGME49_290310	2.56635e-11	2.84861e-10	3.33891	3.33891	54.4715	16.3141	0.00095807	0.00456227	2.51448	2.51448	41.0216	16.3141
TGME49_210330	2.59698e-11	2.87851e-10	91.4086	91.4086	18.1027	0.198042	3.74734e-12	7.49564e-11	143.629	143.629	28.4446	0.198042
TGME49_244260	2.84917e-11	3.15355e-10	5.04662	5.04662	88.6067	17.5576	1.19752e-07	1.32357e-06	4.55526	4.55526	79.9795	17.5576
TGME49_218290	2.86486e-11	3.1664e-10	37.0182	37.0182	13.148	0.355177	0.0398763	0.102809	7.17392	7.17392	2.54801	0.355177
TGME49_202820	3.01256e-11	3.32493e-10	0.296647	-3.37101	43.3774	146.226	2.25393e-06	1.99293e-05	0.261703	-3.82113	38.2676	146.226
TGME49_248350	3.48072e-11	3.83619e-10	44.0199	44.0199	11.0859	0.251839	0.0113409	0.036996	11.3047	11.3047	2.84697	0.251839
TGME49_321460	3.63846e-11	4.00437e-10	1744.63	1744.63	26.2544	0.0150487	4.71726e-06	3.95955e-05	363.073	363.073	5.46376	0.0150487
TGME49_219222	3.64698e-11	4.00808e-10	37.495	37.495	12.3401	0.329112	0.000135998	0.000824786	19.5409	19.5409	6.43114	0.329112
TGME49_310470	3.81385e-11	4.18556e-10	0.280757	-3.5618	47.1268	167.856	7.24556e-09	9.70356e-08	0.0911562	-10.9702	15.3012	167.856
TGME49_319360	3.92241e-11	4.29863e-10	6.92506	6.92506	126.018	18.1973	3.0899e-08	3.71026e-07	5.93254	5.93254	107.956	18.1973
TGME49_223110	3.95239e-11	4.32539e-10	0.557878	-1.79251	174.401	312.614	2.71671e-07	2.85273e-06	0.486414	-2.05586	152.06	312.614
TGME49_260600	4.1055e-11	4.48664e-10	0.469384	-2.13045	151.999	323.827	8.42991e-08	9.58964e-07	0.419088	-2.38613	135.712	323.827
TGME49_223725	4.29308e-11	4.68506e-10	15.0159	15.0159	35.8009	2.3842	0.941473	0.964656	1.06871	1.06871	2.54802	2.3842
TGME49_306334	4.31994e-11	4.70777e-10	47.3246	47.3246	15.0236	0.317458	2.09552e-11	3.88219e-10	72.183	72.183	22.9151	0.317458
TGME49_209910	4.60986e-11	5.01669e-10	0.365458	-2.73629	411.402	1125.72	2.11313e-07	2.25855e-06	0.426236	-2.34612	479.82	1125.72
TGME49_320715	4.76854e-11	5.18213e-10	22.8065	22.8065	11.7185	0.513824	1.89818e-12	3.89702e-11	43.0378	43.0378	22.1139	0.513824
TGME49_275870	5.20457e-11	5.64808e-10	0.207557	-4.81795	40.071	193.06	0.0197919	0.058779	0.549123	-1.82108	106.014	193.06
TGME49_231815	5.24444e-11	5.68342e-10	9.36621	9.36621	29.4696	3.14638	0.647757	0.775653	1.409	1.409	4.43326	3.14638
TGME49_276860	5.54801e-11	6.00404e-10	127.399	127.399	17.6118	0.138241	1.07682e-11	2.0486e-10	195.795	195.795	27.0669	0.138241
TGME49_222410	5.67316e-11	6.13095e-10	3.17207	3.17207	44.342	13.9789	0.532985	0.68548	1.26801	1.26801	17.7254	13.9789
TGME49_243545	5.74208e-11	6.19682e-10	0.318319	-3.1415	25.0694	78.7555	0.000234886	0.00131865	0.305945	-3.26856	24.0949	78.7555
TGME49_231850	6.07109e-11	6.54282e-10	0.511705	-1.95425	390.693	763.511	7.12621e-18	2.28185e-16	0.306448	-3.26319	233.977	763.511
TGME49_210210	6.09589e-11	6.56046e-10	119.137	119.137	12.9002	0.10828	5.98664e-18	1.93287e-16	543.825	543.825	58.8856	0.10828
TGME49_207480	6.14975e-11	6.60928e-10	8.80939	8.80939	26.4489	3.00235	0.0718142	0.163531	2.89287	2.89287	8.68539	3.00235
TGME49_240310	6.176e-11	6.62834e-10	38.9982	38.9982	8.4667	0.217105	3.58924e-11	6.47979e-10	68.2819	68.2819	14.8243	0.217105
TGME49_203880	6.46631e-11	6.93035e-10	3.15759	3.15759	262.176	83.0306	1.97269e-06	1.77041e-05	2.58398	2.58398	214.549	83.0306
TGME49_293480	6.61504e-11	7.07165e-10	2.64381	2.64381	120.068	45.4149	0.251985	0.413127	1.30995	1.30995	59.4912	45.4149
TGME49_238915	6.61751e-11	7.07165e-10	293.08	293.08	55.1108	0.18804	6.86577e-09	9.22669e-08	187.748	187.748	35.3041	0.18804
TGME49_314500	6.62541e-11	7.07165e-10	0.277326	-3.60586	136.383	491.779	9.70795e-05	0.000607704	0.435111	-2.29826	213.978	491.779
TGME49_270210	6.86968e-11	7.32233e-10	4.16363	4.16363	35.0435	8.41657	1.28705e-10	2.19617e-09	6.01998	6.01998	50.6676	8.41657
TGME49_242820	7.18713e-11	7.65022e-10	0.237515	-4.21026	118.737	499.913	4.01637e-06	3.42261e-05	0.328198	-3.04694	164.071	499.913
TGME49_306338	7.39172e-11	7.85724e-10	9.38537	9.38537	61.1823	6.5189	2.19707e-10	3.60663e-09	10.9576	10.9576	71.4313	6.5189
TGME49_225540	7.58296e-11	8.04952e-10	3.71347	3.71347	1249.92	336.592	8.55197e-09	1.13749e-07	3.2738	3.2738	1101.93	336.592
TGME49_311380	8.00074e-11	8.48144e-10	5.96067	5.96067	52.6168	8.82733	5.06289e-10	8.05611e-09	7.24056	7.24056	63.9148	8.82733
TGME49_227360	8.04922e-11	8.52122e-10	0.625101	-1.59974	710.875	1137.22	0.00104392	0.00489912	0.75788	-1.31947	861.874	1137.22
TGME49_225510	8.07645e-11	8.53843e-10	0.303778	-3.29188	168.168	553.59	5.71064e-10	8.99483e-09	0.263476	-3.79541	145.858	553.59
TGME49_210482	8.10158e-11	8.55173e-10	19.0626	19.0626	14.5958	0.765674	5.86714e-08	6.83416e-07	20.7716	20.7716	15.9043	0.765674
TGME49_311840	8.11101e-11	8.55173e-10	0.462495	-2.16219	112.997	244.321	0.000513641	0.00262591	0.573029	-1.74511	140.003	244.321
TGME49_243720	8.25166e-11	8.68825e-10	2.57503	2.57503	117.466	45.6172	0.99777	0.998359	1.00072	1.00072	45.6499	45.6172
TGME49_242000	8.7249e-11	9.17412e-10	3.61236	3.61236	76.576	21.1983	1.34652e-10	2.28263e-09	4.56908	4.56908	96.857	21.1983
TGME49_208020	8.75071e-11	9.18883e-10	6.56665	6.56665	97.373	14.8284	2.15072e-05	0.000158833	4.24142	4.24142	62.8935	14.8284
TGME49_275850	9.0469e-11	9.48705e-10	12.3107	12.3107	39.2036	3.18451	2.53572e-10	4.14506e-09	15.1494	15.1494	48.2433	3.18451
TGME49_267150	9.17087e-11	9.60411e-10	19.9427	19.9427	29.6376	1.48614	0.00985764	0.0331184	5.75402	5.75402	8.55126	1.48614
TGME49_293620	9.49052e-11	9.9255e-10	59.2296	59.2296	12.9907	0.219328	3.55719e-06	3.0584e-05	38.8387	38.8387	8.51841	0.219328
TGME49_231020	9.55256e-11	9.97698e-10	0.409523	-2.44186	54.427	132.903	3.30458e-07	3.41927e-06	0.231148	-4.32623	30.7203	132.903
TGME49_232560	9.8842e-11	1.03095e-09	3.63027	3.63027	148.888	41.0128	0.264018	0.427987	1.36284	1.36284	55.8938	41.0128
TGME49_247340	1.03915e-10	1.08241e-09	0.132334	-7.55666	5.88969	44.5063	0.962761	0.97711	0.987701	-1.01245	43.959	44.5063
TGME49_201790	1.07014e-10	1.1132e-09	1.76417	1.76417	150.762	85.4575	0.522103	0.676179	1.11273	1.11273	95.0913	85.4575
TGME49_275860	1.10062e-10	1.14339e-09	0.220819	-4.52859	151.226	684.84	1.74543e-06	1.59217e-05	0.302227	-3.30877	206.977	684.84
TGME49_232660	1.12854e-10	1.17083e-09	0.477436	-2.09452	121.305	254.077	2.46681e-06	2.17129e-05	0.451111	-2.21675	114.617	254.077
TGME49_209950	1.16133e-10	1.20324e-09	0.327253	-3.05574	71.4478	218.326	1.35414e-07	1.49032e-06	0.273138	-3.66115	59.6331	218.326
TGME49_258462	1.2207e-10	1.26307e-09	0.317875	-3.14589	48.498	152.569	3.26822e-08	3.90031e-07	0.145934	-6.8524	22.2651	152.569
TGME49_314000	1.22476e-10	1.26559e-09	0.206923	-4.83271	51.2328	247.593	6.68672e-10	1.04477e-08	0.095368	-10.4857	23.6125	247.593
TGME49_217430	1.36664e-10	1.41032e-09	0.337231	-2.96533	37.8407	112.21	6.2377e-05	0.000407862	0.333122	-3.0019	37.3797	112.21
TGME49_311470	1.44518e-10	1.48939e-09	0.417637	-2.39442	194.467	465.637	1.69161e-07	1.83576e-06	0.419712	-2.38258	195.433	465.637
TGME49_316260	1.48543e-10	1.52885e-09	0.251644	-3.97386	96.0335	381.624	1.32856e-06	1.23212e-05	0.303479	-3.29513	115.815	381.624
TGME49_271980	1.49261e-10	1.53422e-09	62.7923	62.7923	13.5466	0.215737	4.05935e-10	6.51253e-09	84.8806	84.8806	18.3119	0.215737
TGME49_216720	1.59892e-10	1.64132e-09	0.470504	-2.12538	473.788	1006.98	0.00459642	0.0174803	0.697931	-1.43281	702.802	1006.98
TGME49_290000	1.60434e-10	1.64471e-09	2.90328	2.90328	728.673	250.982	1.62489e-08	2.04253e-07	2.68655	2.68655	674.277	250.982
TGME49_230480	1.61608e-10	1.65457e-09	4.43648	4.43648	446.899	100.733	2.38631e-11	4.37923e-10	4.99062	4.99062	502.719	100.733
TGME49_244335	1.61897e-10	1.65535e-09	14.7358	14.7358	14.0373	0.952595	2.91341e-05	0.000208357	11.6039	11.6039	11.0538	0.952595
TGME49_216200	1.6782e-10	1.71366e-09	26.0925	26.0925	39.5015	1.5139	2.01343e-09	2.97277e-08	27.3212	27.3212	41.3616	1.5139
TGME49_209810	1.68169e-10	1.71497e-09	201.521	201.521	16.7238	0.0829877	1.85767e-06	1.68076e-05	100.181	100.181	8.3138	0.0829877
TGME49_234505	1.7295e-10	1.76142e-09	0.29495	-3.39041	24.805	84.0989	2.32293e-05	0.000169875	0.182294	-5.48565	15.3307	84.0989
TGME49_286932	1.73287e-10	1.76254e-09	5.92669	5.92669	60.4288	10.196	0.323404	0.493027	1.57089	1.57089	16.0168	10.196
TGME49_279380	1.76847e-10	1.79618e-09	0.407115	-2.45631	104.239	256.042	6.40127e-07	6.25732e-06	0.377855	-2.64652	96.7468	256.042
TGME49_273750	1.77056e-10	1.79618e-09	83.3684	83.3684	11.3845	0.136557	0.0310797	0.0845993	9.57986	9.57986	1.30819	0.136557
TGME49_222245	1.82465e-10	1.84865e-09	0.244255	-4.09408	19.3283	79.1316	0.00135973	0.00615119	0.358513	-2.7893	28.3697	79.1316
TGME49_321480	1.87178e-10	1.89393e-09	6.64866	6.64866	64.3093	9.67252	8.38738e-07	8.02542e-06	5.61447	5.61447	54.306	9.67252
TGME49_228120	2.13309e-10	2.15553e-09	2.466	2.466	64.9614	26.3429	0.60712	0.74317	1.16187	1.16187	30.6069	26.3429
TGME49_460200-t26_1	2.19804e-10	2.21829e-09	0.350937	-2.84952	446.303	1271.75	1.67677e-13	3.84866e-12	0.261231	-3.82803	332.22	1271.75
TGME49_282200	2.30495e-10	2.32316e-09	16.9015	16.9015	42.9091	2.53878	2.10801e-05	0.000156065	9.56705	9.56705	24.2886	2.53878
TGME49_321390	2.39766e-10	2.41348e-09	16.2584	16.2584	29.038	1.78603	3.39497e-07	3.5022e-06	14.0029	14.0029	25.0096	1.78603
TGME49_319370	2.44179e-10	2.45473e-09	5.60959	5.60959	44.2051	7.88027	0.482118	0.639618	1.4313	1.4313	11.279	7.88027
TGME49_277490	2.44747e-10	2.45726e-09	0.130673	-7.65268	36.5187	279.466	2.26729e-07	2.41999e-06	0.134978	-7.40862	37.7218	279.466
TGME49_236400	2.51946e-10	2.52628e-09	3.60537	3.60537	77.4378	21.4785	2.08531e-05	0.000154826	3.0567	3.0567	65.6532	21.4785
TGME49_221170	2.59883e-10	2.60251e-09	0.332222	-3.01003	25.6664	77.2567	0.000303027	0.00164655	0.312105	-3.20405	24.1122	77.2567
TGME49_207015	2.65897e-10	2.65931e-09	71.1194	71.1194	9.71005	0.136532	4.96273e-06	4.14769e-05	49.8788	49.8788	6.81005	0.136532
TGME49_276940	2.76332e-10	2.76012e-09	2.14378	2.14378	396.069	184.753	3.36863e-19	1.19686e-17	3.23309	3.23309	597.323	184.753
TGME49_205140	2.81033e-10	2.80348e-09	15.7743	15.7743	13.7739	0.873187	0.000371013	0.00196786	9.87758	9.87758	8.62498	0.873187
TGME49_204510	3.18023e-10	3.16842e-09	0.185306	-5.39647	15.0676	81.3119	4.72987e-05	0.000319471	0.135913	-7.35767	11.0513	81.3119
TGME49_289210	3.2178e-10	3.20175e-09	0.327632	-3.0522	35.4822	108.299	0.00309605	0.0124562	0.483123	-2.06987	52.3216	108.299
TGME49_261580	3.31633e-10	3.29557e-09	6.8428	6.8428	19.5509	2.85716	0.193552	0.342124	2.2922	2.2922	6.54917	2.85716
TGME49_270230	3.37687e-10	3.35146e-09	3.20343	3.20343	68.7027	21.4466	5.00729e-10	7.98396e-09	4.15073	4.15073	89.0189	21.4466
TGME49_267450	3.4044e-10	3.37447e-09	0.395502	-2.52843	55.3755	140.013	0.000297031	0.00161848	0.451597	-2.21437	63.2294	140.013
TGME49_220240	3.44031e-10	3.40573e-09	0.233202	-4.28812	141.113	605.112	1.17633e-10	2.025e-09	0.178392	-5.60564	107.947	605.112
TGME49_283810	3.92237e-10	3.87802e-09	5.29327	5.29327	94.5352	17.8595	4.18786e-06	3.55014e-05	4.17406	4.17406	74.5467	17.8595
TGME49_264430	4.00861e-10	3.95534e-09	33.7752	33.7752	22.9695	0.680069	3.66067e-07	3.75279e-06	26.9903	26.9903	18.3553	0.680069
TGME49_235140	4.01075e-10	3.95534e-09	0.401432	-2.49108	170.112	423.763	0.00146735	0.00656932	0.590544	-1.69335	250.25	423.763
TGME49_249990	4.03456e-10	3.97379e-09	0.311889	-3.20627	408.755	1310.58	2.90675e-15	7.71927e-14	0.195778	-5.10782	256.583	1310.58
TGME49_219120	4.13385e-10	4.06251e-09	0.431971	-2.31497	325.917	754.49	4.2185e-12	8.37351e-11	0.329156	-3.03808	248.344	754.49
TGME49_217600	4.13508e-10	4.06251e-09	0.427027	-2.34177	59.1349	138.481	0.00432744	0.0166363	0.571122	-1.75094	79.0892	138.481
TGME49_201860	4.15656e-10	4.07846e-09	0.485401	-2.06015	440.495	907.487	1.26447e-06	1.17689e-05	0.531711	-1.88072	482.521	907.487
TGME49_316890	4.16695e-10	4.0835e-09	183.182	183.182	9.95993	0.0543717	1.04692e-06	9.86204e-06	124.331	124.331	6.76012	0.0543717
TGME49_207370	4.45297e-10	4.35831e-09	1.94004	1.94004	264.142	136.153	1.57985e-12	3.26936e-11	2.45513	2.45513	334.273	136.153
TGME49_239520	4.47058e-10	4.37005e-09	22.1221	22.1221	7.83633	0.354231	5.93908e-05	0.000390634	18.3862	18.3862	6.51296	0.354231
TGME49_307020	4.50996e-10	4.40301e-09	2.12382	2.12382	160.518	75.5801	0.000404135	0.00212328	1.80562	1.80562	136.469	75.5801
TGME49_202090	4.55218e-10	4.43866e-09	396.227	396.227	11.6136	0.0293104	0.000320404	0.0017277	86.9317	86.9317	2.548	0.0293104
TGME49_276910	4.56265e-10	4.4433e-09	0.222783	-4.48868	11.3679	51.0269	0.00102627	0.00482795	0.216291	-4.62339	11.0367	51.0269
TGME49_206480	4.68476e-10	4.55651e-09	0.39535	-2.5294	67.7442	171.352	0.000314033	0.00169569	0.476567	-2.09834	81.6608	171.352
TGME49_237015	4.71107e-10	4.57639e-09	0.369418	-2.70696	167.226	452.674	0.017844	0.0541093	0.662859	-1.50862	300.059	452.674
TGME49_256025	4.73309e-10	4.59204e-09	5.85092	5.85092	21.6611	3.70217	5.13723e-09	7.1126e-08	8.27571	8.27571	30.6381	3.70217
TGME49_457360-t26_1	4.86845e-10	4.71749e-09	0.318486	-3.13985	26.1394	82.0739	4.18339e-05	0.000287299	0.213662	-4.68028	17.5361	82.0739
TGME49_218570	4.88839e-10	4.73091e-09	3.5584	3.5584	194.848	54.7572	5.30172e-05	0.000353027	2.58753	2.58753	141.686	54.7572
TGME49_321360	4.99387e-10	4.82699e-09	0.425312	-2.35121	341.723	803.464	1.17198e-06	1.09737e-05	0.475068	-2.10496	381.7	803.464
TGME49_270260	5.06852e-10	4.89307e-09	3.93759	3.93759	200.305	50.87	1.3071e-06	1.21367e-05	3.27347	3.27347	166.521	50.87
TGME49_250360	5.31989e-10	5.12937e-09	5.37944	5.37944	61.0556	11.3498	0.000765072	0.00373934	3.29626	3.29626	37.4119	11.3498
TGME49_324600	5.42149e-10	5.22087e-09	0.170331	-5.87092	14.4748	84.9805	4.50266e-05	0.000305717	0.133297	-7.50204	11.3277	84.9805
TGME49_205530	5.48685e-10	5.27728e-09	9.09022	9.09022	20.7463	2.28226	1.76014e-19	6.4602e-18	28.3565	28.3565	64.717	2.28226
TGME49_287210	5.50336e-10	5.28663e-09	0.470667	-2.12465	80.9838	172.062	1.51279e-05	0.000114839	0.424559	-2.35538	73.0505	172.062
TGME49_248490	5.92044e-10	5.6799e-09	0.296648	-3.371	21.8758	73.7432	0.012861	0.0411309	0.501581	-1.9937	36.9882	73.7432
TGME49_275310	5.92736e-10	5.6799e-09	1.99824	1.99824	149.648	74.89	0.0692053	0.158799	0.654378	-1.52817	49.0063	74.89
TGME49_231090	6.31236e-10	6.04139e-09	12.3492	12.3492	13.4374	1.08812	0.00931492	0.031678	5.96099	5.96099	6.48626	1.08812
TGME49_231400	6.6247e-10	6.33253e-09	25.2195	25.2195	12.3245	0.488689	3.25868e-09	4.66957e-08	35.3859	35.3859	17.2927	0.488689
TGME49_236970	6.89854e-10	6.5862e-09	2.48849	2.48849	208.331	83.7178	4.12305e-05	0.000283907	2.09205	2.09205	175.142	83.7178
TGME49_224520	7.34069e-10	6.99975e-09	0.478927	-2.088	168.687	352.219	1.76751e-13	4.03315e-12	0.238268	-4.19695	83.9226	352.219
TGME49_280670	7.94506e-10	7.56677e-09	0.235787	-4.24112	48.1577	204.243	0.000194123	0.0011247	0.35872	-2.78769	73.266	204.243
TGME49_219270	8.0646e-10	7.67123e-09	0.318039	-3.14427	293.871	924.009	2.80156e-12	5.67682e-11	0.231025	-4.32854	213.469	924.009
TGME49_241000	8.10539e-10	7.70062e-09	0.00358839	-278.677	0.304604	84.8861	0.000414958	0.0021772	0.0853364	-11.7183	7.24387	84.8861
TGME49_263130	8.16224e-10	7.74517e-09	0.152839	-6.54282	11.1094	72.6867	0.000128364	0.000783985	0.126043	-7.93382	9.16163	72.6867
TGME49_232030	8.36607e-10	7.92891e-09	0.360394	-2.77474	33.0893	91.8143	0.00142328	0.00640102	0.432018	-2.31472	39.6654	91.8143
TGME49_291340	8.55396e-10	8.09712e-09	18.6356	18.6356	12.1552	0.65226	0.000124551	0.000764297	13.0686	13.0686	8.52409	0.65226
TGME49_235680	8.70179e-10	8.22705e-09	3.17568	3.17568	132.454	41.7089	0.00145034	0.00650062	2.14058	2.14058	89.2813	41.7089
TGME49_281460	8.85462e-10	8.36139e-09	166.645	166.645	18.2696	0.109632	0.00639287	0.0231073	23.2415	23.2415	2.54801	0.109632
TGME49_219630	9.00497e-10	8.49305e-09	0.490891	-2.03711	63.9632	130.3	1.3614e-05	0.000104571	0.371417	-2.69239	48.3958	130.3
TGME49_309530	9.56201e-10	9.0075e-09	62.4135	62.4135	22.0243	0.352876	8.50199e-05	0.000539592	25.8546	25.8546	9.12348	0.352876
TGME49_297280	9.80016e-10	9.21158e-09	12.9996	12.9996	29.3983	2.26148	0.138374	0.268634	2.86428	2.86428	6.47752	2.26148
TGME49_223590	9.80232e-10	9.21158e-09	0.372934	-2.68144	120.623	323.444	1.29927e-07	1.43195e-06	0.336308	-2.97347	108.777	323.444
TGME49_258560	9.82058e-10	9.21761e-09	4.20154	4.20154	76.8696	18.2956	2.30456e-05	0.000168849	3.42913	3.42913	62.7379	18.2956
TGME49_220940	9.9103e-10	9.29061e-09	2.76199	2.76199	66.9748	24.2487	0.276784	0.442592	1.37774	1.37774	33.4084	24.2487
TGME49_270700	1.02725e-09	9.61861e-09	0.153963	-6.49506	47.8083	310.517	8.42936e-09	1.1231e-07	0.105284	-9.49813	32.6925	310.517
TGME49_316770	1.02866e-09	9.62018e-09	0.366013	-2.73215	31.4685	85.9766	0.0500174	0.123394	0.638063	-1.56724	54.8585	85.9766
TGME49_251540	1.07763e-09	1.00661e-08	1.73269	1.73269	1446.6	834.885	2.59573e-07	2.74048e-06	1.65113	1.65113	1378.5	834.885
TGME49_295125	1.11387e-09	1.03921e-08	0.33451	-2.98945	220.523	659.243	9.05577e-08	1.02417e-06	0.342198	-2.92228	225.592	659.243
TGME49_314570	1.19532e-09	1.11387e-08	4.91291	4.91291	15.9356	3.24363	2.67658e-07	2.81439e-06	6.81458	6.81458	22.104	3.24363
TGME49_218720	1.20829e-09	1.12461e-08	0.29135	-3.4323	27.8708	95.661	0.000179998	0.00105347	0.306536	-3.26226	29.3235	95.661
TGME49_284550	1.21102e-09	1.1258e-08	586.606	586.606	8.82756	0.0150485	0.00062087	0.00311554	86.9312	86.9312	1.30819	0.0150485
TGME49_280370	1.2872e-09	1.19519e-08	0.373344	-2.6785	194.625	521.302	2.4046e-07	2.55255e-06	0.378694	-2.64066	197.414	521.302
TGME49_249590	1.29024e-09	1.19659e-08	0.270788	-3.69292	45.9721	169.771	0.000741466	0.00364226	0.416711	-2.39974	70.7457	169.771
TGME49_282220	1.33764e-09	1.23907e-08	3.07216	3.07216	119.048	38.7507	6.79146e-11	1.19287e-09	3.97926	3.97926	154.199	38.7507
TGME49_243190	1.35029e-09	1.2493e-08	4.0926	4.0926	50.321	12.2956	0.0198664	0.0589326	2.27186	2.27186	27.9339	12.2956
TGME49_243110	1.35479e-09	1.25069e-08	212.778	212.778	11.6262	0.0546398	4.83875e-06	4.04842e-05	117.743	117.743	6.43343	0.0546398
TGME49_297840	1.35501e-09	1.25069e-08	2.47769	2.47769	105.991	42.7781	3.53179e-09	5.01476e-08	3.02293	3.02293	129.316	42.7781
TGME49_232720	1.36397e-09	1.25747e-08	0.436862	-2.28905	52.6944	120.62	0.0040896	0.0158551	0.551278	-1.81397	66.4953	120.62
TGME49_252080	1.40986e-09	1.29824e-08	15.6655	15.6655	8.56275	0.546598	2.38452e-19	8.62973e-18	64.023	64.023	34.9949	0.546598
TGME49_261970	1.48794e-09	1.36852e-08	2.29484	2.29484	191.244	83.3362	0.00139679	0.0062896	1.76474	1.76474	147.067	83.3362
TGME49_248260	1.52715e-09	1.40293e-08	0.296121	-3.377	31.6195	106.779	0.000713239	0.00352363	0.385327	-2.5952	41.1448	106.779
TGME49_293800	1.52902e-09	1.40298e-08	7.48712	7.48712	21.2994	2.8448	0.000282405	0.00155293	5.64085	5.64085	16.0471	2.8448
TGME49_460630-t26_1	1.5415e-09	1.41277e-08	2.70499	2.70499	113.068	41.7998	4.11657e-18	1.36885e-16	4.91913	4.91913	205.619	41.7998
TGME49_318700	1.55484e-09	1.42332e-08	0.449833	-2.22305	110.264	245.122	3.64912e-09	5.17192e-08	0.287512	-3.47812	70.4756	245.122
TGME49_253820	1.55783e-09	1.42438e-08	0.403376	-2.47907	156.693	388.452	0.000781255	0.00380247	0.559776	-1.78643	217.446	388.452
TGME49_290005	1.65862e-09	1.51475e-08	0.37663	-2.65513	54.7068	145.254	9.45779e-07	8.95268e-06	0.256759	-3.89471	37.2951	145.254
TGME49_215100	1.80971e-09	1.65081e-08	5.17041	5.17041	21.9646	4.24814	0.180458	0.325561	2.08836	2.08836	8.87164	4.24814
TGME49_219730	1.8591e-09	1.69387e-08	0.256908	-3.89244	158.875	618.411	1.029e-09	1.58862e-08	0.20861	-4.79364	129.006	618.411
TGME49_273472	1.89189e-09	1.72173e-08	428.703	428.703	6.45136	0.0150485	1.62789e-06	1.49194e-05	293.765	293.765	4.42073	0.0150485
TGME49_292270	1.94202e-09	1.76528e-08	642.878	642.878	9.67443	0.0150486	3.07987e-10	4.99261e-09	1118.9	1118.9	16.8379	0.0150486
TGME49_255220	2.03892e-09	1.8512e-08	2.26782	2.26782	190.606	84.0482	0.44477	0.60865	0.846634	-1.18115	71.1581	84.0482
TGME49_204500	2.05329e-09	1.86208e-08	6.4262	6.4262	30.8884	4.80664	0.0174036	0.0531048	3.12155	3.12155	15.0041	4.80664
TGME49_286010	2.09327e-09	1.89613e-08	3.28786	3.28786	273.77	83.2671	4.69739e-08	5.53794e-07	3.23944	3.23944	269.739	83.2671
TGME49_221540	2.12813e-09	1.92547e-08	3.22895	3.22895	84.924	26.3008	1.33017e-05	0.000102273	2.94562	2.94562	77.4721	26.3008
TGME49_238460	2.13808e-09	1.93222e-08	204.551	204.551	11.1055	0.0542922	5.15955e-06	4.29834e-05	117.947	117.947	6.4036	0.0542922
TGME49_246540	2.15362e-09	1.944e-08	0.426746	-2.34331	80.5291	188.705	4.11983e-08	4.8718e-07	0.264941	-3.77442	49.9957	188.705
TGME49_211720	2.17295e-09	1.95918e-08	0.250086	-3.99863	23.9351	95.7077	0.000110985	0.000687562	0.256242	-3.90256	24.5243	95.7077
TGME49_248330	2.19674e-09	1.97705e-08	8.22168	8.22168	17.7247	2.15585	0.000323514	0.00174074	6.2782	6.2782	13.5349	2.15585
TGME49_282030	2.19785e-09	1.97705e-08	52.9769	52.9769	7.26036	0.137048	0.000149818	0.000892597	32.1464	32.1464	4.40559	0.137048
TGME49_241820	2.21686e-09	1.9908e-08	0.52403	-1.90829	350.235	668.349	1.38185e-09	2.07973e-08	0.445045	-2.24696	297.445	668.349
TGME49_266800	2.21968e-09	1.9908e-08	0.292797	-3.41533	37.1167	126.766	0.000347989	0.00185812	0.372316	-2.68589	47.197	126.766
TGME49_200340	2.22081e-09	1.9908e-08	0.111675	-8.95457	5.63579	50.4661	0.000418738	0.00218965	0.05049	-19.8059	2.54803	50.4661
TGME49_213850	2.23062e-09	1.99729e-08	10.4496	10.4496	11.0795	1.06028	1.78994e-17	5.52678e-16	34.0787	34.0787	36.1329	1.06028
TGME49_239430	2.23378e-09	1.99782e-08	99.6133	99.6133	10.8487	0.108908	0.000136812	0.000829076	43.9707	43.9707	4.78877	0.108908
TGME49_224840	2.28291e-09	2.03941e-08	3.13243	3.13243	52.7913	16.8531	4.81878e-08	5.66388e-07	3.87028	3.87028	65.2264	16.8531
TGME49_457590-t26_1	2.38185e-09	2.12536e-08	0.448441	-2.22995	98.4541	219.547	1.22623e-08	1.58628e-07	0.284571	-3.51406	62.4769	219.547
TGME49_293270	2.39432e-09	2.13404e-08	0.506146	-1.97571	130.673	258.173	0.000224457	0.00126748	0.559908	-1.78601	144.553	258.173
TGME49_286750	2.43315e-09	2.16617e-08	2.4388	2.4388	240.751	98.7168	0.00703343	0.0250582	1.64671	1.64671	162.558	98.7168
TGME49_201820	2.45002e-09	2.1787e-08	3.63482	3.63482	36.8124	10.1277	9.52356e-08	1.07085e-06	4.58982	4.58982	46.4844	10.1277
TGME49_207965	2.68802e-09	2.38761e-08	892.924	892.924	26.1723	0.0293108	5.36022e-10	8.47721e-09	1338.36	1338.36	39.2285	0.0293108
TGME49_254160	2.82153e-09	2.50334e-08	14.3732	14.3732	23.3502	1.62456	6.29495e-08	7.26721e-07	16.2708	16.2708	26.4329	1.62456
TGME49_243350	3.15833e-09	2.79716e-08	0.236531	-4.22778	56.1126	237.232	8.81901e-05	0.000556987	0.332055	-3.01155	78.7738	237.232
TGME49_297470	3.15988e-09	2.79716e-08	0.505093	-1.97983	126.072	249.601	0.00018835	0.00109533	0.549718	-1.81911	137.21	249.601
TGME49_286630	3.30495e-09	2.92225e-08	0.380864	-2.62561	90.2657	237.003	2.39728e-08	2.9329e-07	0.264446	-3.78149	62.6744	237.003
TGME49_458830-t26_1	3.31063e-09	2.92395e-08	0.524605	-1.9062	263.825	502.902	2.10984e-06	1.8808e-05	0.524114	-1.90798	263.578	502.902
TGME49_288245	3.36357e-09	2.96734e-08	0.267425	-3.73937	36.0159	134.677	0.113996	0.231653	0.677497	-1.47602	91.2431	134.677
TGME49_323310	3.55815e-09	3.13545e-08	2.65316	2.65316	338.433	127.559	0.00046177	0.00239058	1.93005	1.93005	246.194	127.559
TGME49_289170	3.58488e-09	3.15542e-08	7.66177	7.66177	28.8532	3.76586	1.26462e-07	1.39575e-06	8.81894	8.81894	33.2109	3.76586
TGME49_209620	3.68257e-09	3.23775e-08	16.1423	16.1423	19.1491	1.18627	0.277481	0.443343	2.63148	2.63148	3.12165	1.18627
TGME49_266070	3.70406e-09	3.25297e-08	0.52359	-1.90989	349.492	667.492	0.0126779	0.0405787	0.735126	-1.36031	490.691	667.492
TGME49_304770	3.75734e-09	3.29604e-08	0.376451	-2.65639	38.4431	102.12	4.03867e-06	3.43441e-05	0.193111	-5.17836	19.7205	102.12
TGME49_301240	3.79261e-09	3.32324e-08	5.61943	5.61943	31.2125	5.55439	0.074615	0.168284	2.38637	2.38637	13.2548	5.55439
TGME49_208810	3.87057e-09	3.38772e-08	8.52057	8.52057	12.2133	1.43339	8.57273e-16	2.34875e-14	24.24	24.24	34.7454	1.43339
TGME49_304450	3.97328e-09	3.47372e-08	73.1951	73.1951	8.0095	0.109427	1.52589e-11	2.85408e-10	175.726	175.726	19.2291	0.109427
TGME49_243180	4.00442e-09	3.49701e-08	153.294	153.294	20.6447	0.134674	0.000922952	0.00440582	35.1144	35.1144	4.72898	0.134674
TGME49_306260	4.0992e-09	3.57577e-08	0.161924	-6.17572	22.1313	136.677	0.0911252	0.195114	0.583722	-1.71314	79.7814	136.677
TGME49_203930	4.12253e-09	3.59209e-08	0.306454	-3.26313	66.4104	216.705	0.0148545	0.0465495	0.576889	-1.73344	125.015	216.705
TGME49_321420	4.13286e-09	3.59707e-08	0.452337	-2.21074	63.8686	141.197	2.67879e-06	2.34198e-05	0.315153	-3.17306	44.4987	141.197
TGME49_235390	4.19644e-09	3.64832e-08	99.9137	99.9137	19.2611	0.192777	1.41501e-07	1.54638e-06	88.2205	88.2205	17.0069	0.192777
TGME49_274040	4.22861e-09	3.67219e-08	286.836	286.836	8.40731	0.0293105	2.12812e-09	3.13023e-08	448.479	448.479	13.1451	0.0293105
TGME49_258458	4.28413e-09	3.71626e-08	0.287449	-3.47888	40.214	139.899	2.96458e-05	0.000211434	0.289931	-3.4491	40.5611	139.899
TGME49_215490	4.32084e-09	3.74393e-08	0.592651	-1.68733	248.845	419.884	0.0260735	0.0733891	0.77729	-1.28652	326.372	419.884
TGME49_226970	4.35476e-09	3.76912e-08	0.589718	-1.69573	364.433	617.979	0.670609	0.793452	0.957273	-1.04463	591.575	617.979
TGME49_275780	4.38748e-09	3.79322e-08	8.65437	8.65437	19.3158	2.23191	0.0978438	0.205596	3.00317	3.00317	6.70282	2.23191
TGME49_215170	4.45195e-09	3.84469e-08	0.510846	-1.95754	67.5109	132.155	2.94482e-05	0.000210217	0.400776	-2.49516	52.9645	132.155
TGME49_239890	4.51949e-09	3.89868e-08	0.304172	-3.28762	216.542	711.907	3.02058e-05	0.000214837	0.405126	-2.46837	288.412	711.907
TGME49_293450	4.60155e-09	3.96373e-08	43.3093	43.3093	10.7568	0.248372	0.101316	0.211691	5.26707	5.26707	1.30819	0.248372
TGME49_225330	4.60508e-09	3.96373e-08	0.336062	-2.97564	46.6418	138.789	1.83407e-06	1.66522e-05	0.234248	-4.26898	32.511	138.789
TGME49_242090	4.73498e-09	4.07103e-08	0.556072	-1.79833	723.571	1301.22	0.0016787	0.00740053	0.710419	-1.40762	924.41	1301.22
TGME49_308960	4.8069e-09	4.12831e-08	8.05232	8.05232	13.5332	1.68066	0.0276359	0.0769081	4.11147	4.11147	6.91	1.68066
TGME49_278100	4.91181e-09	4.21376e-08	7.17418	7.17418	40.1348	5.59433	8.6906e-09	1.15395e-07	9.01928	9.01928	50.4569	5.59433
TGME49_249725	5.30509e-09	4.54614e-08	15.2663	15.2663	20.4399	1.33889	1.13607e-09	1.73329e-08	23.204	23.204	31.0675	1.33889
TGME49_215670	5.52127e-09	4.72618e-08	88.3197	88.3197	9.61335	0.108847	8.38428e-11	1.45621e-09	187.346	187.346	20.3921	0.108847
TGME49_301470	5.54086e-09	4.73774e-08	4.80754	4.80754	20.7151	4.30889	0.96246	0.97711	1.03422	1.03422	4.45633	4.30889
TGME49_306570	5.5685e-09	4.75614e-08	397.905	397.905	5.9879	0.0150486	1.2056e-11	2.28242e-10	1206.4	1206.4	18.1546	0.0150486
TGME49_249670	5.67307e-09	4.84015e-08	3.03861	3.03861	432.079	142.196	0.00227326	0.00960272	1.89652	1.89652	269.679	142.196
TGME49_297160	5.74504e-09	4.89618e-08	4.86647	4.86647	36.2071	7.44012	1.17902e-07	1.30684e-06	5.86793	5.86793	43.6581	7.44012
TGME49_286740	6.15029e-09	5.23582e-08	3.02938	3.02938	197.697	65.2598	5.41239e-09	7.43935e-08	3.40877	3.40877	222.456	65.2598
TGME49_232170	6.3252e-09	5.37884e-08	26.8721	26.8721	9.49092	0.353189	3.73218e-06	3.20178e-05	26.8162	26.8162	9.4712	0.353189
TGME49_289150	6.38476e-09	5.42356e-08	2.88917	2.88917	185.978	64.3706	0.00124206	0.00569501	2.0315	2.0315	130.769	64.3706
TGME49_320200	6.4675e-09	5.48786e-08	4.8342	4.8342	50.6909	10.4859	3.90344e-08	4.62998e-07	5.75297	5.75297	60.3249	10.4859
TGME49_314487	6.62019e-09	5.6113e-08	33.8025	33.8025	14.7799	0.437243	6.03376e-13	1.2898e-11	90.4043	90.4043	39.5286	0.437243
TGME49_295920	6.78818e-09	5.74743e-08	17.8427	17.8427	16.6642	0.933951	1.42141e-06	1.31354e-05	17.6487	17.6487	16.4831	0.933951
TGME49_217660	7.00637e-09	5.92572e-08	0.0571969	-17.4835	2.75986	48.2519	0.00252551	0.0104527	0.167493	-5.9704	8.08186	48.2519
TGME49_252260	7.13546e-09	6.02834e-08	6.30584	6.30584	44.5609	7.06661	0.00404803	0.0157096	3.42318	3.42318	24.1903	7.06661
TGME49_301440	7.4449e-09	6.28295e-08	0.49526	-2.01914	267.993	541.115	5.81758e-11	1.02879e-09	0.358305	-2.79092	193.884	541.115
TGME49_291130	7.5114e-09	6.3322e-08	73.203	73.203	14.0252	0.191593	6.63595e-07	6.46237e-06	64.3695	64.3695	12.3328	0.191593
TGME49_258220	7.84626e-09	6.60733e-08	0.1254	-7.97451	4.90784	39.1376	0.00109961	0.00512339	0.0651045	-15.3599	2.54803	39.1376
TGME49_288680	7.98677e-09	6.71839e-08	2.23062	2.23062	208.828	93.6186	0.00075754	0.00371185	1.79865	1.79865	168.387	93.6186
TGME49_272590	8.07026e-09	6.78128e-08	38.4353	38.4353	29.1042	0.757226	8.94982e-06	7.14975e-05	23.95	23.95	18.1355	0.757226
TGME49_307570	8.13413e-09	6.82758e-08	2.65875	2.65875	255.297	96.0212	0.00134426	0.00609894	1.89078	1.89078	181.555	96.0212
TGME49_294320	8.17181e-09	6.85182e-08	17.2037	17.2037	21.8833	1.27201	0.000281276	0.00154782	9.94001	9.94001	12.6438	1.27201
TGME49_215900	8.24684e-09	6.90728e-08	20.1599	20.1599	12.7057	0.630247	0.000233211	0.00131019	13.4119	13.4119	8.45284	0.630247
TGME49_285800	8.32485e-09	6.96512e-08	6.0193	6.0193	49.8674	8.28458	0.00394569	0.0153661	3.2835	3.2835	27.2025	8.28458
TGME49_318742	8.34168e-09	6.97171e-08	5.21242	5.21242	16.3346	3.13379	7.4869e-06	6.04311e-05	6.22451	6.22451	19.5063	3.13379
TGME49_278760	8.4411e-09	7.04723e-08	5.31433	5.31433	18.0636	3.39904	9.30727e-08	1.04804e-06	7.57717	7.57717	25.7551	3.39904
TGME49_220360	8.63104e-09	7.19808e-08	2.49117	2.49117	58.0824	23.3153	0.000180069	0.00105347	2.42797	2.42797	56.6089	23.3153
TGME49_235010	8.89256e-09	7.40825e-08	18.7158	18.7158	7.15015	0.382038	1.98548e-10	3.30107e-09	40.2183	40.2183	15.3649	0.382038
TGME49_265790	8.92927e-09	7.43087e-08	0.576778	-1.73377	544.676	944.342	3.34199e-12	6.75429e-11	0.442912	-2.25778	418.26	944.342
TGME49_209770	8.94525e-09	7.43621e-08	6.86253	6.86253	17.7084	2.58044	0.000260265	0.00144343	5.82498	5.82498	15.031	2.58044
TGME49_246010	9.01964e-09	7.49005e-08	3.20689	3.20689	91.0237	28.3837	6.27384e-08	7.2536e-07	3.65698	3.65698	103.799	28.3837
TGME49_311140	9.03914e-09	7.49825e-08	4.80135	4.80135	34.1083	7.10389	0.00261093	0.0107376	3.28174	3.28174	23.3131	7.10389
TGME49_268930	9.26812e-09	7.67725e-08	54.9489	54.9489	10.3721	0.188759	0.0130467	0.0416563	13.4988	13.4988	2.54801	0.188759
TGME49_257670	9.27466e-09	7.67725e-08	8.49164	8.49164	20.9337	2.46521	0.134189	0.262278	2.72111	2.72111	6.70811	2.46521
TGME49_320525	9.60883e-09	7.94541e-08	3.49869	3.49869	28.731	8.21195	0.00315184	0.0126415	2.84895	2.84895	23.3954	8.21195
TGME49_318130	9.63434e-09	7.95804e-08	26.1086	26.1086	8.56874	0.328195	0.00233936	0.00982328	13.4643	13.4643	4.41892	0.328195
TGME49_202040	9.86685e-09	8.14146e-08	2.73083	2.73083	179.695	65.8024	0.000464506	0.00240314	2.09234	2.09234	137.681	65.8024
TGME49_226580	1.0073e-08	8.30272e-08	0.517228	-1.93338	209.411	404.872	0.009888	0.0331918	0.702144	-1.42421	284.279	404.872
TGME49_288020	1.02092e-08	8.40614e-08	4.67346	4.67346	16.9034	3.61689	0.000721235	0.00355635	4.30767	4.30767	15.5804	3.61689
TGME49_311460	1.03242e-08	8.49178e-08	2.76384	2.76384	51.6393	18.6839	5.72926e-09	7.82094e-08	3.83451	3.83451	71.6435	18.6839
TGME49_253580	1.03652e-08	8.51654e-08	6.58592	6.58592	17.3389	2.63272	6.81744e-06	5.5488e-05	7.32599	7.32599	19.2873	2.63272
TGME49_286520	1.03832e-08	8.52235e-08	4.07861	4.07861	73.2649	17.9632	0.218934	0.37358	1.56649	1.56649	28.1392	17.9632
TGME49_314450	1.07507e-08	8.81464e-08	0.251113	-3.98227	205.99	820.307	9.9826e-09	1.31652e-07	0.222387	-4.49667	182.426	820.307
TGME49_259280	1.11578e-08	9.13879e-08	351.877	351.877	5.29524	0.0150485	1.98372e-06	1.77622e-05	292.063	292.063	4.39512	0.0150485
TGME49_218300	1.12113e-08	9.173e-08	1.77861	1.77861	154.424	86.823	5.65225e-09	7.72938e-08	2.21427	2.21427	192.25	86.823
TGME49_262730	1.13905e-08	9.30979e-08	0.090182	-11.0887	27.1024	300.53	1.10489e-06	1.03956e-05	0.0906714	-11.0288	27.2495	300.53
TGME49_228760	1.15796e-08	9.45446e-08	0.55422	-1.80434	570.183	1028.8	1.40148e-09	2.10519e-08	0.483139	-2.0698	497.055	1028.8
TGME49_207005	1.17424e-08	9.57728e-08	82.0717	82.0717	6.71243	0.0817874	5.99286e-05	0.000393174	54.0069	54.0069	4.41709	0.0817874
TGME49_203990	1.28426e-08	1.04637e-07	0.213298	-4.68828	51.3237	240.62	3.10317e-07	3.22374e-06	0.171332	-5.83663	41.2258	240.62
TGME49_225990	1.33887e-08	1.08972e-07	5.78553	5.78553	24.0759	4.16139	0.000199485	0.00114807	4.92943	4.92943	20.5133	4.16139
TGME49_300990	1.40586e-08	1.14305e-07	47.6479	47.6479	9.04016	0.189728	4.43006e-10	7.07809e-09	95.2856	95.2856	18.0784	0.189728
TGME49_314055	1.40749e-08	1.14312e-07	22.9628	22.9628	8.77488	0.382135	0.0038225	0.0149312	11.5257	11.5257	4.40436	0.382135
TGME49_217420	1.40889e-08	1.14312e-07	12.5328	12.5328	21.9129	1.74844	0.0701639	0.160541	3.69855	3.69855	6.46668	1.74844
TGME49_313180	1.45028e-08	1.17548e-07	1.94812	1.94812	391.66	201.045	0.0290538	0.0800808	1.37033	1.37033	275.497	201.045
TGME49_221685	1.56028e-08	1.26332e-07	5.29393	5.29393	52.2922	9.87777	0.0729292	0.16518	2.15357	2.15357	21.2725	9.87777
TGME49_234440	1.61646e-08	1.30745e-07	3.74156	3.74156	51.6919	13.8156	0.35092	0.522007	1.44629	1.44629	19.9814	13.8156
TGME49_224980	1.61953e-08	1.30858e-07	2.17888	2.17888	93.4217	42.876	0.30463	0.473403	1.27097	1.27097	54.494	42.876
TGME49_251810	1.62319e-08	1.31017e-07	0.411255	-2.43158	146.565	356.385	0.000536429	0.00272807	0.531701	-1.88076	189.49	356.385
TGME49_462890-t26_1	1.63033e-08	1.31457e-07	2.55087	2.55087	1911	749.157	7.35172e-11	1.2826e-09	2.99187	2.99187	2241.38	749.157
TGME49_250850	1.63446e-08	1.31653e-07	0.30338	-3.29619	23.5312	77.5635	0.0854473	0.185673	0.635488	-1.57359	49.2907	77.5635
TGME49_253030	1.66536e-08	1.34004e-07	4.04498	4.04498	58.1106	14.3661	0.0122364	0.0393272	2.37057	2.37057	34.0558	14.3661
TGME49_250500	1.68203e-08	1.35205e-07	31.8321	31.8321	6.12652	0.192464	1.72145e-08	2.15347e-07	55.3156	55.3156	10.6462	0.192464
TGME49_257000	1.69869e-08	1.36404e-07	24.0663	24.0663	8.57169	0.35617	0.0404951	0.104059	7.15393	7.15393	2.54801	0.35617
TGME49_295070	1.77002e-08	1.41985e-07	2.44119	2.44119	45.6976	18.7194	0.853432	0.911663	1.06759	1.06759	19.9847	18.7194
TGME49_225120	1.84865e-08	1.48139e-07	0.345591	-2.8936	140.176	405.612	0.00162777	0.00720405	0.520698	-1.9205	211.201	405.612
TGME49_313440	1.91284e-08	1.53125e-07	2.21876	2.21876	219.545	98.9493	4.36389e-07	4.41553e-06	2.31966	2.31966	229.529	98.9493
TGME49_300650	2.02013e-08	1.61548e-07	9.21117	9.21117	19.8179	2.15151	0.00462151	0.0175504	5.13817	5.13817	11.0548	2.15151
TGME49_249030	2.08494e-08	1.66559e-07	0.458837	-2.17943	345.294	752.542	5.08518e-08	5.95005e-07	0.421712	-2.37129	317.356	752.542
TGME49_245490	2.12819e-08	1.6984e-07	0.303356	-3.29646	383.407	1263.88	4.54608e-07	4.582e-06	0.324358	-3.08301	409.95	1263.88
TGME49_252620	2.21377e-08	1.76489e-07	3.14766	3.14766	74.7872	23.7596	3.24914e-09	4.6645e-08	4.16711	4.16711	99.0088	23.7596
TGME49_260520	2.2542e-08	1.79528e-07	1.98287	1.98287	113.999	57.492	0.00812434	0.028196	1.63385	1.63385	93.9335	57.492
TGME49_315210	2.31551e-08	1.84223e-07	0.453067	-2.20718	233.604	515.605	2.94726e-08	3.55545e-07	0.38684	-2.58505	199.457	515.605
TGME49_294585	2.34719e-08	1.86553e-07	59.7453	59.7453	14.5962	0.244307	0.119731	0.24073	5.35472	5.35472	1.30819	0.244307
TGME49_300200	2.35314e-08	1.86835e-07	0.433699	-2.30575	354.663	817.762	5.21193e-05	0.000349303	0.518036	-1.93037	423.63	817.762
TGME49_294410	2.44969e-08	1.94302e-07	9.54402	9.54402	29.1932	3.05879	0.0042432	0.0163609	4.79328	4.79328	14.6617	3.05879
TGME49_265050	2.46848e-08	1.95593e-07	74.9301	74.9301	14.4413	0.19273	5.55476e-07	5.48497e-06	72.0813	72.0813	13.8922	0.19273
TGME49_226450	2.51672e-08	1.99213e-07	25.0218	25.0218	7.60364	0.30388	1.50899e-12	3.13105e-11	73.6446	73.6446	22.3792	0.30388
TGME49_287960	2.58852e-08	2.04688e-07	3.17967	3.17967	59.53	18.722	0.628219	0.760586	0.814036	-1.22845	15.2404	18.722
TGME49_276130	2.61418e-08	2.06507e-07	0.34269	-2.91809	33.2094	96.9079	9.69723e-06	7.66032e-05	0.0460258	-21.7269	4.46027	96.9079
TGME49_218740	2.66298e-08	2.10149e-07	0.148602	-6.72941	20.0443	134.886	0.000759877	0.00372096	0.264841	-3.77586	35.7233	134.886
TGME49_254770	2.77796e-08	2.19e-07	0.348874	-2.86637	44.3119	127.014	1.92742e-06	1.73579e-05	0.207122	-4.82807	26.3074	127.014
TGME49_238160	2.80927e-08	2.21244e-07	5.63132	5.63132	18.344	3.25749	0.653373	0.780868	1.38568	1.38568	4.51385	3.25749
TGME49_268870	2.82016e-08	2.21877e-07	3.02921	3.02921	87	28.7204	0.00329055	0.0131234	2.17754	2.17754	62.5397	28.7204
TGME49_298960	2.83856e-08	2.23099e-07	13.1362	13.1362	11.7733	0.896251	0.679218	0.799666	1.45963	1.45963	1.3082	0.896251
TGME49_273320	2.84404e-08	2.23305e-07	2.02157	2.02157	1192.07	589.672	4.13434e-09	5.79628e-08	2.17677	2.17677	1283.58	589.672
TGME49_289840	2.91731e-08	2.28826e-07	51.6065	51.6065	9.73856	0.188708	9.53543e-05	0.000597866	33.5181	33.5181	6.32512	0.188708
TGME49_248677	2.92719e-08	2.2937e-07	8.21584	8.21584	11.8905	1.44726	0.128029	0.253614	3.12326	3.12326	4.52017	1.44726
TGME49_299230	2.93635e-08	2.29797e-07	21.89	21.89	11.335	0.517815	0.00139391	0.00628755	12.3094	12.3094	6.374	0.517815
TGME49_278090	2.93854e-08	2.29797e-07	16.3466	16.3466	14.3657	0.878822	0.00810791	0.0281631	7.3332	7.3332	6.44458	0.878822
TGME49_266480	3.13127e-08	2.44623e-07	3.18752	3.18752	52.6125	16.5058	9.19646e-08	1.03857e-06	4.0342	4.0342	66.5877	16.5058
TGME49_292390	3.25734e-08	2.54216e-07	120.322	120.322	8.3973	0.0697901	7.97278e-11	1.38783e-09	324.441	324.441	22.6428	0.0697901
TGME49_235200	3.27433e-08	2.55286e-07	39.5755	39.5755	11.0258	0.278602	1.2656e-13	2.92215e-12	145.838	145.838	40.6307	0.278602
TGME49_251910	3.35022e-08	2.60942e-07	29.5365	29.5365	6.40693	0.216915	2.56163e-05	0.000185607	29.5602	29.5602	6.41206	0.216915
TGME49_243930	3.45075e-08	2.68503e-07	0.255303	-3.91691	193.948	759.679	5.38256e-07	5.32169e-06	0.264755	-3.77708	201.129	759.679
TGME49_210470	3.49183e-08	2.71428e-07	481.726	481.726	7.24932	0.0150486	1.30797e-08	1.6739e-07	789.317	789.317	11.8781	0.0150486
TGME49_240090	3.65855e-08	2.84103e-07	0.244332	-4.09279	76.6286	313.625	2.68233e-06	2.34245e-05	0.247886	-4.03411	77.7433	313.625
TGME49_256050	3.69664e-08	2.86775e-07	0.474424	-2.10782	138.804	292.574	0.000470462	0.0024275	0.553226	-1.80758	161.86	292.574
TGME49_203810	3.84057e-08	2.97644e-07	2.07	2.07	137.648	66.4967	0.0290692	0.0800948	1.51405	1.51405	100.68	66.4967
TGME49_461410-t26_1	3.88401e-08	3.00711e-07	0.469763	-2.12873	507.988	1081.37	1.01571e-06	9.59131e-06	0.481264	-2.07786	520.424	1081.37
TGME49_226040	4.0325e-08	3.11898e-07	1.58651	1.58651	240.331	151.484	4.59987e-18	1.52305e-16	2.4797	2.4797	375.636	151.484
TGME49_280710	4.11181e-08	3.17716e-07	0.375156	-2.66556	35.5583	94.7826	0.00049449	0.00253634	0.368943	-2.71045	34.9693	94.7826
TGME49_237490	4.21962e-08	3.25723e-07	10.5476	10.5476	17.6088	1.66945	2.19632e-08	2.69978e-07	15.7243	15.7243	26.2509	1.66945
TGME49_208310	4.22562e-08	3.25863e-07	2.00174	2.00174	113.704	56.8028	0.594046	0.733257	1.12194	1.12194	63.7291	56.8028
TGME49_248460	4.23149e-08	3.25992e-07	0.301752	-3.31398	65.4292	216.831	0.000143677	0.000858644	0.370303	-2.70049	80.2932	216.831
TGME49_233610	4.2647e-08	3.28226e-07	0.137286	-7.28404	10.9674	79.8867	2.09664e-06	1.87301e-05	0.0163758	-61.0659	1.30821	79.8867
TGME49_201380	4.29727e-08	3.30406e-07	0.501875	-1.99253	114.389	227.923	0.000137619	0.000832583	0.513097	-1.94895	116.947	227.923
TGME49_295720	4.3428e-08	3.33577e-07	3.7727	3.7727	28.2886	7.49825	7.94921e-16	2.18561e-14	9.02828	9.02828	67.6963	7.49825
TGME49_207760	4.39697e-08	3.37405e-07	2.81711	2.81711	48.1996	17.1096	0.160467	0.299782	1.58464	1.58464	27.1124	17.1096
TGME49_203220	4.5225e-08	3.46695e-07	2.9371	2.9371	40.2205	13.6939	0.17023	0.312395	1.62794	1.62794	22.2929	13.6939
TGME49_214510	4.66054e-08	3.56926e-07	8.86241	8.86241	9.42647	1.06365	0.320249	0.490331	2.39555	2.39555	2.54802	1.06365
TGME49_217961	4.77764e-08	3.65534e-07	6.81708	6.81708	31.3682	4.6014	7.47342e-05	0.000483783	5.71325	5.71325	26.289	4.6014
TGME49_304490	4.90595e-08	3.74982e-07	2.36593	2.36593	430.85	182.106	5.53727e-05	0.000366997	2.01333	2.01333	366.639	182.106
TGME49_290300	4.95759e-08	3.78557e-07	2.83933	2.83933	267.034	94.0482	1.9882e-08	2.45558e-07	3.18194	3.18194	299.256	94.0482
TGME49_225320	4.97361e-08	3.79359e-07	0.296238	-3.37566	31.4633	106.21	4.69062e-05	0.000317648	0.24382	-4.10139	25.896	106.21
TGME49_266340	4.97784e-08	3.79359e-07	27.0514	27.0514	25.9239	0.95832	4.83851e-08	5.6785e-07	34.0081	34.0081	32.5906	0.95832
TGME49_289380	5.30594e-08	4.03968e-07	0.57784	-1.73058	134.711	233.128	6.52639e-08	7.50272e-07	0.384109	-2.60342	89.5467	233.128
TGME49_207010	5.86499e-08	4.46094e-07	138.084	138.084	14.89	0.107833	0.000177027	0.00103959	57.0243	57.0243	6.14909	0.107833
TGME49_288730	6.27771e-08	4.7702e-07	7.82649	7.82649	10.0487	1.28393	0.00130247	0.00594748	6.75134	6.75134	8.66827	1.28393
TGME49_218460	6.33655e-08	4.81021e-07	291.884	291.884	8.55526	0.0293105	5.82425e-06	4.79054e-05	214.27	214.27	6.28037	0.0293105
TGME49_254880	6.34659e-08	4.81314e-07	0.440304	-2.27116	102.119	231.928	0.00135559	0.00613959	0.544884	-1.83525	126.374	231.928
TGME49_256770	6.39817e-08	4.84753e-07	0.51637	-1.9366	90.448	175.161	1.49059e-05	0.000113486	0.422399	-2.36743	73.9881	175.161
TGME49_244660	6.45804e-08	4.88813e-07	3.40761	3.40761	28.4246	8.34152	4.40074e-07	4.44703e-06	4.63047	4.63047	38.6252	8.34152
TGME49_218270	6.49569e-08	4.91185e-07	0.294685	-3.39346	36.9287	125.316	0.00320914	0.0128514	0.437645	-2.28495	54.844	125.316
TGME49_281930	6.50934e-08	4.91739e-07	2.67548	2.67548	94.108	35.1742	0.0181144	0.0547797	1.81066	1.81066	63.6885	35.1742
TGME49_310460	6.56256e-08	4.95279e-07	0.388926	-2.57118	39.0091	100.3	1.82343e-05	0.000137216	0.242277	-4.12751	24.3003	100.3
TGME49_323010	6.6024e-08	4.97803e-07	0.0870441	-11.4884	2.90434	33.3663	0.00227818	0.00961828	0.0763654	-13.0949	2.54803	33.3663
TGME49_300055	6.87456e-08	5.17821e-07	0.416558	-2.40063	78.8727	189.344	0.000175679	0.00103245	0.444593	-2.24925	84.181	189.344
TGME49_229930	6.8827e-08	5.17934e-07	0.367207	-2.72326	148.68	404.895	0.00113745	0.00526815	0.512815	-1.95002	207.636	404.895
TGME49_207610	6.94707e-08	5.22272e-07	78.6094	78.6094	8.49745	0.108097	0.000328621	0.00176467	40.5688	40.5688	4.38537	0.108097
TGME49_203590	7.05221e-08	5.29664e-07	10.9507	10.9507	8.93518	0.815946	8.91197e-05	0.000562159	11.3266	11.3266	9.24189	0.815946
TGME49_294805	7.24905e-08	5.43923e-07	6.1996	6.1996	19.0125	3.06673	1.69543e-09	2.52239e-08	10.8337	10.8337	33.2241	3.06673
TGME49_202500	7.90715e-08	5.92732e-07	0.378383	-2.64283	318.989	843.031	7.64991e-08	8.76642e-07	0.344923	-2.8992	290.781	843.031
TGME49_237880	7.92631e-08	5.93596e-07	0.151939	-6.58161	77.6903	511.327	1.30946e-10	2.22466e-09	0.0600009	-16.6664	30.6801	511.327
TGME49_271880	8.16837e-08	6.11136e-07	2.58201	2.58201	65.6727	25.4347	0.341135	0.511048	0.691843	-1.44542	17.5968	25.4347
TGME49_239100	8.26882e-08	6.18056e-07	1.46638	1.46638	680.191	463.859	7.76423e-24	3.53295e-22	2.25568	2.25568	1046.32	463.859
TGME49_237800	8.29862e-08	6.19689e-07	35.8595	35.8595	9.72821	0.271287	0.0026851	0.0110078	16.1998	16.1998	4.3948	0.271287
TGME49_315510	8.47697e-08	6.324e-07	2.96068	2.96068	362.766	122.528	3.52473e-06	3.03384e-05	2.72542	2.72542	333.941	122.528
TGME49_221370	8.54459e-08	6.36834e-07	4.09837	4.09837	106.469	25.9784	0.00305604	0.0123208	2.54435	2.54435	66.0982	25.9784
TGME49_227570	8.56374e-08	6.37651e-07	0.467847	-2.13745	85.0762	181.846	7.92576e-06	6.37749e-05	0.381847	-2.61885	69.4375	181.846
TGME49_277260	8.74944e-08	6.50854e-07	0.414509	-2.41249	61.5147	148.404	0.0282909	0.0782549	0.635062	-1.57465	94.2455	148.404
TGME49_310055	1.00394e-07	7.46098e-07	5.91808	5.91808	16.5734	2.80048	8.63663e-05	0.000546799	6.1057	6.1057	17.0989	2.80048
TGME49_215290	1.00669e-07	7.4743e-07	0.382539	-2.61411	44.2984	115.801	0.00878768	0.030122	0.532827	-1.87678	61.7019	115.801
TGME49_246560	1.0483e-07	7.77578e-07	0.588059	-1.70051	119.755	203.645	0.000144216	0.000861199	0.5412	-1.84775	110.213	203.645
TGME49_288740	1.15732e-07	8.57629e-07	2.44023	2.44023	65.1727	26.7077	0.000309069	0.00167587	2.35365	2.35365	62.8606	26.7077
TGME49_249890	1.19311e-07	8.83311e-07	4.8893	4.8893	15.1704	3.10277	0.000197804	0.00113971	5.19446	5.19446	16.1172	3.10277
TGME49_210400	1.19523e-07	8.84038e-07	46.1446	46.1446	12.4568	0.269952	0.0358418	0.0943773	9.43876	9.43876	2.54801	0.269952
TGME49_273690	1.23999e-07	9.16276e-07	2.43011	2.43011	188.382	77.52	4.36057e-05	0.000297107	2.23507	2.23507	173.262	77.52
TGME49_275795	1.25059e-07	9.23233e-07	62.3672	62.3672	5.57882	0.0894511	3.85945e-09	5.43045e-08	139.58	139.58	12.4856	0.0894511
TGME49_315400	1.27962e-07	9.43765e-07	10.9771	10.9771	43.8911	3.99842	0.000416338	0.00218297	6.53198	6.53198	26.1176	3.99842
TGME49_239570	1.312e-07	9.66732e-07	19.6896	19.6896	14.4736	0.735086	0.201307	0.351623	3.46628	3.46628	2.54802	0.735086
TGME49_268820	1.31428e-07	9.67495e-07	97.3802	97.3802	7.96547	0.0817976	0.000207101	0.00118664	53.903	53.903	4.40913	0.0817976
TGME49_252065	1.32192e-07	9.71129e-07	3.5958	3.5958	39.2486	10.9151	2.46142e-05	0.000179276	3.80186	3.80186	41.4977	10.9151
TGME49_459350-t26_1	1.32296e-07	9.71129e-07	0.551546	-1.81308	375.403	680.638	6.85996e-09	9.22669e-08	0.452011	-2.21233	307.656	680.638
TGME49_241710	1.32296e-07	9.71129e-07	106.011	106.011	11.8194	0.111492	0.000887402	0.0042649	38.8283	38.8283	4.32905	0.111492
TGME49_223262	1.33829e-07	9.81458e-07	16.2484	16.2484	13.9381	0.857812	0.00131733	0.00600126	9.88609	9.88609	8.48041	0.857812
TGME49_232940	1.343e-07	9.83979e-07	0.494724	-2.02133	425.568	860.214	0.00211445	0.00902994	0.64183	-1.55805	552.111	860.214
TGME49_207680	1.37323e-07	1.00518e-06	0.468569	-2.13416	84.1705	179.633	0.0017683	0.00774291	0.544982	-1.83492	97.8968	179.633
TGME49_311510	1.39817e-07	1.02248e-06	0.577314	-1.73216	124.217	215.163	3.79482e-05	0.000264068	0.505531	-1.97812	108.772	215.163
TGME49_223920	1.42259e-07	1.03936e-06	0.359786	-2.77943	179.342	498.469	2.06354e-08	2.54057e-07	0.280646	-3.56321	139.893	498.469
TGME49_309580	1.44028e-07	1.05129e-06	4.33704	4.33704	47.6676	10.9908	0.735353	0.836762	1.17983	1.17983	12.9673	10.9908
TGME49_316635	1.44845e-07	1.05627e-06	6.75855	6.75855	19.9642	2.95391	3.87385e-14	9.39017e-13	18.4372	18.4372	54.4617	2.95391
TGME49_242570	1.46173e-07	1.06496e-06	2.39394	2.39394	250.806	104.767	0.00186122	0.00808366	1.82776	1.82776	191.489	104.767
TGME49_265330	1.51613e-07	1.10355e-06	0.629255	-1.58918	215.9	343.104	4.51882e-06	3.80942e-05	0.546033	-1.83139	187.346	343.104
TGME49_271888	1.55474e-07	1.1306e-06	2.15362	2.15362	94.6209	43.9358	1.82384e-07	1.96828e-06	2.66475	2.66475	117.078	43.9358
TGME49_269075	1.59133e-07	1.15613e-06	8.97948	8.97948	8.80622	0.980705	0.00513769	0.0191825	6.66926	6.66926	6.54057	0.980705
TGME49_224750	1.59617e-07	1.15856e-06	31.9083	31.9083	11.4187	0.357859	1.45946e-09	2.17966e-08	67.8128	67.8128	24.2674	0.357859
TGME49_220650	1.64e-07	1.18892e-06	405.684	405.684	21.9091	0.0540054	2.75136e-06	2.40003e-05	282.156	282.156	15.2379	0.0540054
TGME49_275470	1.64109e-07	1.18892e-06	0.228285	-4.38048	10.6384	46.6014	0.0356536	0.0939771	0.455956	-2.19319	21.2482	46.6014
TGME49_254180	1.64264e-07	1.18892e-06	136.949	136.949	7.48709	0.0546708	0.000107464	0.000666807	80.3053	80.3053	4.39035	0.0546708
TGME49_297290	1.6441e-07	1.18892e-06	262.692	262.692	3.95313	0.0150485	2.91915e-06	2.53503e-05	291.473	291.473	4.38624	0.0150485
TGME49_236010	1.66932e-07	1.20603e-06	2.351	2.351	859.941	365.777	6.91654e-12	1.33875e-10	3.16106	3.16106	1156.24	365.777
TGME49_266680	1.70245e-07	1.22882e-06	3.34311	3.34311	96.7043	28.9264	1.39308e-08	1.77698e-07	4.31467	4.31467	124.808	28.9264
TGME49_278910	1.71189e-07	1.2345e-06	4.70691	4.70691	21.2761	4.52019	0.000621026	0.00311554	4.27403	4.27403	19.3194	4.52019
TGME49_260820	1.81156e-07	1.30516e-06	0.466717	-2.14263	155.292	332.732	9.3089e-06	7.42137e-05	0.445075	-2.24681	148.091	332.732
TGME49_217680	1.81885e-07	1.3092e-06	0.380133	-2.63066	253.681	667.348	1.13486e-05	8.84805e-05	0.41186	-2.42801	274.854	667.348
TGME49_205120	1.83328e-07	1.31837e-06	9.49238	9.49238	9.04276	0.952634	0.00510162	0.0190753	6.85639	6.85639	6.53163	0.952634
TGME49_291980	1.83873e-07	1.32107e-06	2.53411	2.53411	113.499	44.7887	0.000542099	0.00275151	2.17647	2.17647	97.4813	44.7887
TGME49_310830	1.94334e-07	1.39494e-06	11.117	11.117	23.3226	2.09792	0.00157144	0.00698706	6.59767	6.59767	13.8414	2.09792
TGME49_257360	1.96481e-07	1.40905e-06	1.88943	1.88943	215.251	113.924	0.00347889	0.0137477	1.58843	1.58843	180.96	113.924
TGME49_305090	1.99927e-07	1.43121e-06	1.95171	1.95171	211.68	108.459	1.32366e-21	5.56724e-20	3.81353	3.81353	413.611	108.459
TGME49_253530	1.99938e-07	1.43121e-06	2.33365	2.33365	41.3478	17.7181	4.31448e-07	4.37122e-06	3.23072	3.23072	57.2423	17.7181
TGME49_304460	2.09496e-07	1.49825e-06	0.557447	-1.79389	122.198	219.211	2.89531e-05	0.000207444	0.487571	-2.05098	106.881	219.211
TGME49_293840	2.12935e-07	1.52144e-06	22.4663	22.4663	9.87683	0.439628	1.14435e-05	8.91311e-05	23.9282	23.9282	10.5195	0.439628
TGME49_311800	2.13206e-07	1.52198e-06	0.403265	-2.47976	59.6358	147.883	8.48152e-07	8.09751e-06	0.235308	-4.24974	34.798	147.883
TGME49_233350	2.15186e-07	1.5347e-06	0.344287	-2.90455	36.9002	107.179	1.98665e-05	0.000148351	0.228238	-4.38138	24.4623	107.179
TGME49_237425	2.22888e-07	1.58818e-06	14.852	14.852	14.08	0.948019	6.47547e-06	5.29261e-05	16.271	16.271	15.4253	0.948019
TGME49_258660	2.29172e-07	1.63146e-06	0.315976	-3.1648	191.563	606.258	8.69965e-08	9.86763e-07	0.265454	-3.76713	160.934	606.258
TGME49_218470	2.327e-07	1.65507e-06	5.04543	5.04543	20.4484	4.05285	4.69882e-05	0.00031765	5.47747	5.47747	22.1994	4.05285
TGME49_225190	2.36775e-07	1.68251e-06	5.68209	5.68209	26.212	4.6131	0.957766	0.975101	0.961218	-1.04035	4.43419	4.6131
TGME49_235620	2.4207e-07	1.71856e-06	0.400728	-2.49546	33.0049	82.3623	0.0207731	0.0611561	0.552927	-1.80856	45.5404	82.3623
TGME49_226410	2.42919e-07	1.72302e-06	0.410342	-2.43699	108.273	263.86	4.81863e-05	0.000324903	0.42021	-2.37976	110.877	263.86
TGME49_210460	2.46007e-07	1.74252e-06	504.32	504.32	7.58931	0.0150486	0.00178927	0.00782153	86.9306	86.9306	1.30819	0.0150486
TGME49_290605	2.46116e-07	1.74252e-06	0.0806035	-12.4064	2.32296	28.8197	0.0160122	0.049618	0.227821	-4.38941	6.56573	28.8197
TGME49_309550	2.49039e-07	1.76161e-06	65.0308	65.0308	5.31894	0.081791	8.34864e-05	0.000531594	53.8985	53.8985	4.40841	0.081791
TGME49_286600	2.50531e-07	1.77055e-06	2.30582	2.30582	614.852	266.653	8.3957e-07	8.02542e-06	2.32182	2.32182	619.12	266.653
TGME49_249660	2.52803e-07	1.78499e-06	5.95391	5.95391	33.7317	5.66547	0.00527881	0.0196434	3.63748	3.63748	20.6081	5.66547
TGME49_285290	2.62606e-07	1.85252e-06	0.159469	-6.27081	14.6446	91.8335	5.94704e-05	0.000390825	0.0754391	-13.2557	6.92783	91.8335
TGME49_218310	2.67378e-07	1.88448e-06	0.537032	-1.86209	190.935	355.538	3.14711e-05	0.000222818	0.524343	-1.90715	186.424	355.538
TGME49_274080	2.68953e-07	1.89387e-06	12.2061	12.2061	7.62138	0.62439	1.42651e-08	1.81664e-07	24.546	24.546	15.3263	0.62439
TGME49_228630	2.73235e-07	1.92228e-06	0.333005	-3.00296	27.3112	82.0144	0.0109883	0.036137	0.476259	-2.0997	39.0601	82.0144
TGME49_288670	2.7356e-07	1.92283e-06	2.54226	2.54226	35.6328	14.0162	0.351783	0.522771	1.40277	1.40277	19.6615	14.0162
TGME49_225930	2.76885e-07	1.94444e-06	0.459421	-2.17665	102.065	222.16	0.00401753	0.0156068	0.581899	-1.71851	129.275	222.16
TGME49_202340	2.81263e-07	1.9734e-06	269.321	269.321	4.0529	0.0150486	1.99833e-10	3.31536e-09	1073.41	1073.41	16.1533	0.0150486
TGME49_288640	2.83299e-07	1.9859e-06	2.36642	2.36642	85.199	36.0034	7.99891e-07	7.70291e-06	2.82834	2.82834	101.83	36.0034
TGME49_214575	2.88576e-07	2.02107e-06	0.0957758	-10.4411	6.23553	65.1055	1.16652e-05	9.07666e-05	0.0200936	-49.767	1.30821	65.1055
TGME49_233760	2.98775e-07	2.09e-06	2.35822	2.35822	65.9839	27.9804	0.145995	0.279249	1.48557	1.48557	41.5668	27.9804
TGME49_254020	2.99134e-07	2.09e-06	4.43196	4.43196	19.7108	4.44742	1.22432e-13	2.8437e-12	11.0709	11.0709	49.237	4.44742
TGME49_220470	2.99224e-07	2.09e-06	0.563013	-1.77616	90.0279	159.904	0.000959728	0.00456737	0.551959	-1.81173	88.2603	159.904
TGME49_212810	2.99757e-07	2.09185e-06	8.92048	8.92048	21.5917	2.42046	1.2628e-09	1.91538e-08	16.7249	16.7249	40.4821	2.42046
TGME49_278070	3.0071e-07	2.09662e-06	231.564	231.564	8.89453	0.0384107	1.9601e-05	0.000146739	164.977	164.977	6.33688	0.0384107
TGME49_267500	3.2266e-07	2.24705e-06	0.478906	-2.08809	223.45	466.585	1.90613e-14	4.72344e-13	0.210085	-4.75998	98.0224	466.585
TGME49_219320	3.22864e-07	2.24705e-06	0.398719	-2.50803	172.667	433.055	2.26805e-09	3.32349e-08	0.265095	-3.77223	114.801	433.055
TGME49_460310-t26_1	3.24643e-07	2.25741e-06	0.461344	-2.16758	61.7817	133.917	1.4619e-05	0.00011163	0.330444	-3.02623	44.252	133.917
TGME49_322010	3.28553e-07	2.28257e-06	0.338761	-2.95193	76.8769	226.935	7.04599e-08	8.08626e-07	0.203931	-4.90362	46.2791	226.935
TGME49_228170	3.29893e-07	2.28983e-06	0.291958	-3.42515	376.259	1288.74	4.84665e-07	4.858e-06	0.281697	-3.54991	363.035	1288.74
TGME49_291860	3.30724e-07	2.29355e-06	22.3392	22.3392	7.59026	0.339773	0.0185502	0.0557724	9.28758	9.28758	3.15567	0.339773
TGME49_212190	3.38756e-07	2.34716e-06	1.96208	1.96208	423.91	216.051	0.00064388	0.00321015	1.67148	1.67148	361.125	216.051
TGME49_222390	3.43862e-07	2.37844e-06	5.30718	5.30718	16.7415	3.1545	0.638352	0.767937	1.41246	1.41246	4.45561	3.1545
TGME49_209485	3.43883e-07	2.37844e-06	14.3108	14.3108	13.1345	0.917803	1.35665e-07	1.49097e-06	22.1705	22.1705	20.3481	0.917803
TGME49_310160	3.51525e-07	2.42914e-06	4.50179	4.50179	22.3045	4.95458	1.72064e-05	0.000129857	5.29631	5.29631	26.241	4.95458
TGME49_320150	3.54994e-07	2.44884e-06	4.37276	4.37276	29.742	6.80166	0.171246	0.313944	1.94333	1.94333	13.2179	6.80166
TGME49_222975	3.55005e-07	2.44884e-06	13.4042	13.4042	6.5798	0.490878	0.00642795	0.0231877	9.00328	9.00328	4.41951	0.490878
TGME49_218930	3.56537e-07	2.45723e-06	0.172668	-5.79147	9.33641	54.0715	1.37014e-05	0.000105139	0.024194	-41.3326	1.3082	54.0715
TGME49_221560	3.64477e-07	2.50973e-06	41.5669	41.5669	5.70563	0.137264	1.19096e-06	1.11247e-05	61.193	61.193	8.39959	0.137264
TGME49_460130-t26_1	3.67425e-07	2.52779e-06	0.47775	-2.09314	163.11	341.414	0.00154381	0.00686813	0.580806	-1.72175	198.295	341.414
TGME49_274170	3.73263e-07	2.56569e-06	7.23596	7.23596	48.2241	6.66451	2.75688e-05	0.000198439	6.38143	6.38143	42.5291	6.66451
TGME49_267670	3.86559e-07	2.65474e-06	4.58566	4.58566	68.0642	14.8428	0.0109135	0.0359326	2.60587	2.60587	38.6786	14.8428
TGME49_209420	3.97024e-07	2.7242e-06	0.566471	-1.76532	116.261	205.237	5.2707e-05	0.000351726	0.494785	-2.02108	101.548	205.237
TGME49_322100	3.97914e-07	2.7279e-06	0.387368	-2.58152	142.028	366.648	2.10704e-05	0.000156065	0.397198	-2.51764	145.632	366.648
TGME49_228070	4.05147e-07	2.77504e-06	4.38465	4.38465	27.5852	6.29132	0.633022	0.76365	0.706334	-1.41576	4.44378	6.29132
TGME49_266330	4.08194e-07	2.79345e-06	24.3994	24.3994	10.5464	0.43224	4.79685e-06	4.01769e-05	28.3665	28.3665	12.2611	0.43224
TGME49_307640	4.17556e-07	2.85501e-06	195.1	195.1	5.71847	0.0293105	2.73218e-07	2.86511e-06	310.735	310.735	9.1078	0.0293105
TGME49_315250	4.20377e-07	2.87177e-06	0.168595	-5.93139	4.57085	27.1115	0.150241	0.285407	1.49435	1.49435	40.5141	27.1115
TGME49_295310	4.28798e-07	2.92674e-06	0.472498	-2.11641	34.7738	73.5957	0.0358892	0.0944383	0.602027	-1.66106	44.3065	73.5957
TGME49_216150	4.34304e-07	2.96172e-06	220.67	220.67	6.46793	0.0293105	5.3632e-05	0.000356371	148.367	148.367	4.3487	0.0293105
TGME49_311890	4.38053e-07	2.98467e-06	2.53569	2.53569	135.143	53.2961	0.0600856	0.142019	1.56836	1.56836	83.5873	53.2961
TGME49_315798	4.43213e-07	3.01719e-06	6.03365	6.03365	9.83819	1.63056	3.17503e-05	0.00022459	7.97264	7.97264	12.9998	1.63056
TGME49_226260	4.51825e-07	3.07312e-06	0.613101	-1.63105	323.132	527.045	0.0599715	0.141851	0.805831	-1.24096	424.709	527.045
TGME49_203060	4.53596e-07	3.08247e-06	0.420193	-2.37986	218.926	521.013	3.08108e-07	3.20935e-06	0.361936	-2.76292	188.574	521.013
TGME49_203710	4.5526e-07	3.09108e-06	4.53351	4.53351	164.498	36.2848	0.0176407	0.0536179	2.24074	2.24074	81.3048	36.2848
TGME49_230700	4.67972e-07	3.17462e-06	3.37508	3.37508	51.4118	15.2328	0.000293518	0.00160046	3.08013	3.08013	46.9189	15.2328
TGME49_311710	5.09824e-07	3.45553e-06	35.8067	35.8067	9.62767	0.268879	1.0652e-07	1.18915e-06	60.3956	60.3956	16.2391	0.268879
TGME49_301180	5.10539e-07	3.45736e-06	8.12068	8.12068	9.29262	1.14431	0.00101963	0.0048025	7.55492	7.55492	8.64521	1.14431
TGME49_247260	5.13482e-07	3.47426e-06	12.1413	12.1413	14.4889	1.19336	0.921775	0.95326	1.09623	1.09623	1.3082	1.19336
TGME49_248425	5.21707e-07	3.52685e-06	15.9107	15.9107	7.84545	0.493094	0.00885163	0.0303145	8.9934	8.9934	4.43459	0.493094
TGME49_210235	5.25302e-07	3.54807e-06	613.697	613.697	9.23533	0.0150487	0.00284787	0.0115775	86.9303	86.9303	1.30818	0.0150487
TGME49_313020	5.37173e-07	3.6251e-06	1.9434	1.9434	66.1296	34.0277	9.55564e-05	0.000598651	2.18599	2.18599	74.3842	34.0277
TGME49_460800-t26_1	5.43401e-07	3.66395e-06	0.460464	-2.17172	122.053	265.066	4.94147e-09	6.85376e-08	0.263782	-3.79101	69.9195	265.066
TGME49_208530	5.49016e-07	3.69861e-06	1.89652	1.89652	100.951	53.2295	0.809094	0.883463	1.05607	1.05607	56.2142	53.2295
TGME49_247920	5.66823e-07	3.81527e-06	0.38473	-2.59923	29.1051	75.6508	0.000379489	0.00200871	0.290795	-3.43885	21.9989	75.6508
TGME49_279410	5.67798e-07	3.81709e-06	0.514131	-1.94503	47.2518	91.9062	0.0408114	0.104769	0.648246	-1.54262	59.5779	91.9062
TGME49_305290	5.68074e-07	3.81709e-06	2.42547	2.42547	140.44	57.9021	1.10308e-07	1.22967e-06	2.93727	2.93727	170.074	57.9021
TGME49_239475	5.72689e-07	3.84478e-06	6.97397	6.97397	11.1615	1.60045	0.000361753	0.00192268	7.1168	7.1168	11.3901	1.60045
TGME49_206510	5.77173e-07	3.87154e-06	0.481628	-2.07629	150.824	313.155	0.00175802	0.00770774	0.579014	-1.72707	181.322	313.155
TGME49_214170	5.79592e-07	3.88442e-06	3.19381	3.19381	57.8703	18.1195	5.26786e-05	0.000351726	3.2262	3.2262	58.4572	18.1195
TGME49_264080	6.0326e-07	4.03955e-06	0.232211	-4.30642	25.1748	108.413	0.00220945	0.00936877	0.334835	-2.98654	36.3006	108.413
TGME49_258150	6.11821e-07	4.09336e-06	0.414958	-2.40988	58.9431	142.046	0.00034766	0.00185793	0.414216	-2.4142	58.8377	142.046
TGME49_310360	6.16223e-07	4.11927e-06	0.408203	-2.44976	59.386	145.482	2.05799e-07	2.20568e-06	0.180573	-5.53794	26.27	145.482
TGME49_292100	6.21019e-07	4.14777e-06	0.376569	-2.65556	37.7503	100.248	0.766796	0.855894	0.936246	-1.06809	93.8567	100.248
TGME49_297960	6.22338e-07	4.15301e-06	0.438665	-2.27964	151.318	344.952	6.01545e-06	4.92697e-05	0.402905	-2.48197	138.983	344.952
TGME49_314485	6.27194e-07	4.18183e-06	7.79058	7.79058	15.5894	2.00106	2.37407e-12	4.86122e-11	21.3317	21.3317	42.686	2.00106
TGME49_224250	6.2981e-07	4.19568e-06	5.10861	5.10861	43.0139	8.41987	3.49018e-05	0.000245543	4.96558	4.96558	41.8095	8.41987
TGME49_458540-t26_1	6.32154e-07	4.20769e-06	0.516406	-1.93646	142.36	275.675	1.42802e-09	2.13681e-08	0.288404	-3.46735	79.5059	275.675
TGME49_249230	6.4781e-07	4.30548e-06	8.45261	8.45261	13.571	1.60554	1.26063e-05	9.72347e-05	10.245	10.245	16.4487	1.60554
TGME49_242400	6.47952e-07	4.30548e-06	288.907	288.907	4.34764	0.0150486	5.18528e-07	5.15942e-06	468.935	468.935	7.05682	0.0150486
TGME49_265420	6.64759e-07	4.41339e-06	0.243013	-4.11501	33.2235	136.715	1.96265e-06	1.76344e-05	0.112017	-8.92723	15.3144	136.715
TGME49_459610-t26_1	6.66864e-07	4.42359e-06	0.402035	-2.48735	64.7997	161.179	1.95481e-05	0.000146535	0.327586	-3.05264	52.8001	161.179
TGME49_272680	6.70975e-07	4.44707e-06	3.11735	3.11735	99.9525	32.0633	2.50551e-09	3.65082e-08	4.47764	4.47764	143.568	32.0633
TGME49_280390	6.76809e-07	4.48192e-06	2.14897	2.14897	65.1554	30.3194	0.110869	0.226839	1.50169	1.50169	45.5304	30.3194
TGME49_242670	6.92788e-07	4.58383e-06	8.05602	8.05602	17.2076	2.136	0.112968	0.230154	3.03763	3.03763	6.48836	2.136
TGME49_216440	7.46581e-07	4.93555e-06	0.384498	-2.6008	51.8331	134.807	0.000292717	0.00159833	0.379837	-2.63271	51.2048	134.807
TGME49_254060	7.51755e-07	4.96554e-06	22.3204	22.3204	9.04999	0.405459	0.00786285	0.0274847	10.8503	10.8503	4.39933	0.405459
TGME49_278850	7.60224e-07	5.01722e-06	0.406644	-2.45915	35.4736	87.2349	0.000226198	0.00127447	0.307568	-3.25132	26.8306	87.2349
TGME49_234570	7.67166e-07	5.05875e-06	8.91951	8.91951	9.19248	1.0306	0.313439	0.483041	2.47236	2.47236	2.54802	1.0306
TGME49_216880	7.68352e-07	5.06228e-06	0.505156	-1.97959	305.504	604.772	1.59304e-06	1.46345e-05	0.463965	-2.15534	280.593	604.772
TGME49_220510	7.73182e-07	5.08979e-06	0.42345	-2.36155	35.8582	84.6809	0.018928	0.0566893	0.550966	-1.81499	46.6563	84.6809
TGME49_293250	7.922e-07	5.21057e-06	7.4063	7.4063	8.93546	1.20647	1.48309e-08	1.87946e-07	15.266	15.266	18.418	1.20647
TGME49_249840	7.96752e-07	5.23253e-06	3.11368	3.11368	33.1054	10.6322	0.733221	0.835437	0.832761	-1.20082	8.85413	10.6322
TGME49_211330	7.96883e-07	5.23253e-06	13.463	13.463	34.5793	2.56846	7.84652e-10	1.21379e-08	28.1284	28.1284	72.2467	2.56846
TGME49_309410	8.00563e-07	5.25226e-06	3.09455	3.09455	173.188	55.9654	0.00171265	0.00754142	2.26269	2.26269	126.632	55.9654
TGME49_225680	8.12822e-07	5.32819e-06	0.120734	-8.28269	3.19363	26.4518	0.0723764	0.164523	0.413225	-2.41999	10.9305	26.4518
TGME49_224760	8.47707e-07	5.5522e-06	5.5274	5.5274	16.5223	2.98917	1.20491e-05	9.35667e-05	7.00104	7.00104	20.9273	2.98917
TGME49_268020	8.49874e-07	5.56171e-06	12.9938	12.9938	11.3298	0.871944	0.255559	0.418105	2.92222	2.92222	2.54802	0.871944
TGME49_286150	8.68104e-07	5.67623e-06	17.8893	17.8893	18.8088	1.0514	0.000513321	0.00262591	11.7262	11.7262	12.329	1.0514
TGME49_248420	8.80426e-07	5.75197e-06	0.55909	-1.78862	142.621	255.095	0.000142968	0.000855059	0.536116	-1.86527	136.761	255.095
TGME49_211000	9.06179e-07	5.91043e-06	16.75	16.75	25.1509	1.50155	0.00453559	0.0172997	7.59362	7.59362	11.4022	1.50155
TGME49_263520	9.06199e-07	5.91043e-06	0.406905	-2.45758	86.2157	211.882	2.23873e-05	0.000164646	0.363643	-2.74995	77.0493	211.882
TGME49_265260	9.11813e-07	5.94206e-06	2.07415	2.07415	73.4731	35.4232	0.0352341	0.0932505	1.6308	1.6308	57.7681	35.4232
TGME49_209030	9.30997e-07	6.062e-06	0.57081	-1.7519	1501.47	2630.43	0.00762947	0.0268619	0.729622	-1.37057	1919.22	2630.43
TGME49_208350	9.37021e-07	6.09612e-06	0.317926	-3.14539	25.8958	81.4522	0.0440411	0.111842	0.555606	-1.79984	45.2554	81.4522
TGME49_226980	9.40643e-07	6.11457e-06	1.78727	1.78727	150.49	84.2008	0.0018001	0.00785496	1.66518	1.66518	140.209	84.2008
TGME49_249720	9.45025e-07	6.13793e-06	0.346572	-2.8854	72.027	207.827	2.23662e-05	0.000164646	0.31495	-3.17511	65.455	207.827
TGME49_212260	9.59856e-07	6.22906e-06	1.78563	1.78563	126.903	71.0691	0.28671	0.453366	1.22312	1.22312	86.9259	71.0691
TGME49_309025	9.61874e-07	6.23695e-06	43.1335	43.1335	8.12998	0.188484	0.0754675	0.169421	6.94059	6.94059	1.30819	0.188484
TGME49_216770	9.64086e-07	6.24609e-06	0.153642	-6.50865	5.83277	37.9635	8.08689e-05	0.000516618	0.0344596	-29.0195	1.3082	37.9635
TGME49_231625	9.71641e-07	6.2898e-06	0.235629	-4.24396	7.76734	32.9643	0.0397552	0.102599	0.405237	-2.46769	13.3584	32.9643
TGME49_243120	9.73787e-07	6.29845e-06	296.098	296.098	4.45586	0.0150486	1.85301e-06	1.6785e-05	416.026	416.026	6.26062	0.0150486
TGME49_203820	9.77518e-07	6.31733e-06	2.72659	2.72659	490.496	179.893	5.27436e-06	4.38459e-05	2.6536	2.6536	477.366	179.893
TGME49_212940	9.93203e-07	6.41337e-06	5.73673	5.73673	16.107	2.8077	8.78827e-21	3.47114e-19	27.511	27.511	77.2427	2.8077
TGME49_221665	1.01752e-06	6.56494e-06	5.4564	5.4564	9.78975	1.79418	3.43712e-05	0.000242029	7.50405	7.50405	13.4636	1.79418
TGME49_210990	1.03136e-06	6.64875e-06	346.418	346.418	10.1537	0.0293106	0.00784222	0.0274372	44.6319	44.6319	1.30819	0.0293106
TGME49_282160	1.0831e-06	6.97649e-06	0.38509	-2.59679	29.9397	77.7473	4.30774e-05	0.000294539	0.162086	-6.16957	12.6017	77.7473
TGME49_304740	1.10175e-06	7.09078e-06	0.476169	-2.10009	340.162	714.373	0.000399806	0.00210765	0.555729	-1.79944	396.998	714.373
TGME49_216450	1.10609e-06	7.11283e-06	0.287589	-3.47718	40.4944	140.806	0.0048342	0.0182154	0.428395	-2.3343	60.3207	140.806
TGME49_271790	1.11023e-06	7.13353e-06	1.84284	1.84284	151.214	82.0547	0.00210969	0.00901455	1.68327	1.68327	138.12	82.0547
TGME49_250870	1.11955e-06	7.18747e-06	0.288521	-3.46595	60.6565	210.233	0.00212862	0.0090606	0.412552	-2.42394	86.7318	210.233
TGME49_315630	1.12246e-06	7.20023e-06	13.7295	13.7295	6.01301	0.437964	0.0592355	0.140349	5.81787	5.81787	2.54801	0.437964
TGME49_289630	1.13038e-06	7.24504e-06	0.330975	-3.02138	114.296	345.332	0.00239848	0.0100082	0.471647	-2.12023	162.875	345.332
TGME49_205510	1.13427e-06	7.26399e-06	0.484376	-2.06451	88.9757	183.692	0.000173118	0.0010197	0.458183	-2.18253	84.1643	183.692
TGME49_219670	1.13607e-06	7.26955e-06	17.6857	17.6857	5.29494	0.299391	8.9231e-14	2.10396e-12	81.5254	81.5254	24.408	0.299391
TGME49_282020	1.17082e-06	7.48571e-06	264.539	264.539	7.75379	0.0293106	5.70393e-06	4.7065e-05	275.991	275.991	8.08946	0.0293106
TGME49_310140	1.19139e-06	7.61098e-06	3.02305	3.02305	69.8303	23.0992	4.14852e-05	0.000285408	3.1022	3.1022	71.6585	23.0992
TGME49_207970	1.2139e-06	7.74846e-06	7.73437	7.73437	14.6837	1.8985	0.0037578	0.014708	5.60738	5.60738	10.6456	1.8985
TGME49_305330	1.23125e-06	7.85275e-06	0.575989	-1.73615	84.1981	146.18	0.00338522	0.0134321	0.586615	-1.7047	85.7514	146.18
TGME49_284660	1.26839e-06	8.08297e-06	1.61204	1.61204	159.782	99.1181	0.0195466	0.0582283	1.41923	1.41923	140.672	99.1181
TGME49_242750	1.27939e-06	8.14646e-06	13.1962	13.1962	6.93666	0.525655	0.329875	0.499758	2.4887	2.4887	1.3082	0.525655
TGME49_249510	1.28652e-06	8.18514e-06	2.59295	2.59295	74.4186	28.7003	0.133853	0.261883	1.539	1.539	44.1699	28.7003
TGME49_318650	1.28967e-06	8.19846e-06	0.373082	-2.68037	24.9549	66.8885	0.201944	0.352158	0.715484	-1.39765	47.8576	66.8885
TGME49_222160	1.30194e-06	8.26974e-06	2.81636	2.81636	119.599	42.4656	0.0234772	0.0673335	1.82807	1.82807	77.63	42.4656
TGME49_212160	1.30846e-06	8.30437e-06	2.89532	2.89532	38.7494	13.3835	0.00011852	0.00073075	3.1459	3.1459	42.103	13.3835
TGME49_229950	1.39309e-06	8.83423e-06	0.397925	-2.51304	60.3409	151.639	0.0155134	0.0483613	0.569019	-1.75741	86.2854	151.639
TGME49_280740	1.40513e-06	8.90338e-06	0.417433	-2.3956	47.6769	114.215	0.143275	0.275332	0.721624	-1.38576	82.4199	114.215
TGME49_275660	1.42157e-06	9.00021e-06	5.83002	5.83002	17.5244	3.00589	0.0183344	0.0553375	3.69115	3.69115	11.0952	3.00589
TGME49_215340	1.42725e-06	9.02883e-06	10.746	10.746	26.4388	2.46034	5.39797e-05	0.000358375	9.77909	9.77909	24.0598	2.46034
TGME49_224470	1.43508e-06	9.07096e-06	0.294297	-3.39793	29.359	99.76	0.0741581	0.167383	0.59319	-1.6858	59.1767	99.76
TGME49_286540	1.48229e-06	9.36175e-06	6.12452	6.12452	32.5405	5.31316	1.34647e-08	1.72034e-07	10.2636	10.2636	54.5319	5.31316
TGME49_272460	1.5035e-06	9.48801e-06	0.50388	-1.9846	61.5032	122.059	2.65747e-05	0.000191816	0.340206	-2.9394	41.5252	122.059
TGME49_216290	1.54899e-06	9.76719e-06	26.2708	26.2708	11.2764	0.429238	0.000360929	0.00191961	19.3903	19.3903	8.32306	0.429238
TGME49_269885	1.55356e-06	9.78808e-06	0.336982	-2.96752	59.8469	177.597	1.45721e-05	0.00011138	0.274093	-3.6484	48.678	177.597
TGME49_293830	1.56743e-06	9.86745e-06	482.063	482.063	7.25443	0.0150487	1.41186e-06	1.30782e-05	664.996	664.996	10.0073	0.0150487
TGME49_201130	1.61953e-06	1.01872e-05	0.412337	-2.4252	39.8391	96.618	0.00691661	0.0247099	0.492566	-2.03018	47.5907	96.618
TGME49_269160	1.62781e-06	1.0231e-05	77.3383	77.3383	8.34241	0.107869	2.68198e-05	0.000193406	73.7024	73.7024	7.95021	0.107869
TGME49_278180	1.63205e-06	1.02494e-05	71.8764	71.8764	5.87943	0.0817992	0.000251328	0.00139985	53.2153	53.2153	4.35297	0.0817992
TGME49_218920	1.67015e-06	1.04802e-05	0.495706	-2.01733	66.9928	135.146	0.00969665	0.0327188	0.587567	-1.70193	79.4075	135.146
TGME49_229360	1.74189e-06	1.09215e-05	0.435773	-2.29477	153.11	351.353	0.000292943	0.00159845	0.483256	-2.0693	169.793	351.353
TGME49_283450	1.75292e-06	1.09819e-05	26.2084	26.2084	17.2382	0.657736	0.196482	0.345576	3.87392	3.87392	2.54802	0.657736
TGME49_458710-t26_1	1.82643e-06	1.14332e-05	0.557244	-1.79455	137.314	246.416	1.2782e-08	1.64391e-07	0.323357	-3.09256	79.6803	246.416
TGME49_247030	1.84528e-06	1.15419e-05	0.518638	-1.92813	928.805	1790.85	1.16689e-06	1.09392e-05	0.493638	-2.02577	884.035	1790.85
TGME49_258550	1.90056e-06	1.18781e-05	2.90539	2.90539	22.3853	7.70477	9.58692e-08	1.07642e-06	4.86971	4.86971	37.52	7.70477
TGME49_260270	1.90646e-06	1.19054e-05	4.33764	4.33764	31.1029	7.17048	0.104851	0.217154	2.15323	2.15323	15.4397	7.17048
TGME49_270595	1.91253e-06	1.19338e-05	11.8528	11.8528	6.4948	0.547953	2.30979e-07	2.45862e-06	23.2585	23.2585	12.7445	0.547953
TGME49_219190	1.94242e-06	1.21106e-05	0.319906	-3.12592	36.9812	115.6	0.00178305	0.00779869	0.382385	-2.61517	44.2039	115.6
TGME49_297820	1.9457e-06	1.21213e-05	37.3272	37.3272	6.07407	0.162725	0.0525187	0.128016	8.03929	8.03929	1.30819	0.162725
TGME49_258230	1.97737e-06	1.23087e-05	0.282858	-3.53534	23.3736	82.6338	0.000961281	0.00456917	0.285616	-3.50121	23.6015	82.6338
TGME49_227430	1.98858e-06	1.23686e-05	6.71453	6.71453	67.9155	10.1147	9.35591e-05	0.000588507	5.59534	5.59534	56.5953	10.1147
TGME49_275490	2.0032e-06	1.24405e-05	2.99726	2.99726	20.958	6.99238	9.13515e-07	8.68956e-06	4.67198	4.67198	32.6683	6.99238
TGME49_281470	2.00334e-06	1.24405e-05	17.7371	17.7371	10.7091	0.603768	0.0245345	0.0697745	7.32174	7.32174	4.42063	0.603768
TGME49_293280	2.00883e-06	1.24647e-05	6.69449	6.69449	14.9511	2.23335	3.81838e-06	3.26852e-05	9.36384	9.36384	20.9128	2.23335
TGME49_222340	2.0479e-06	1.2697e-05	5.05452	5.05452	12.2315	2.41991	0.380271	0.5517	1.89303	1.89303	4.58097	2.41991
TGME49_246200	2.05984e-06	1.27608e-05	9.28296	9.28296	12.6111	1.35852	0.126752	0.251789	3.37097	3.37097	4.57954	1.35852
TGME49_239260	2.13201e-06	1.31974e-05	2.22691	2.22691	331.903	149.042	1.11341e-06	1.04504e-05	2.43594	2.43594	363.056	149.042
TGME49_207440	2.14923e-06	1.32935e-05	0.593758	-1.68419	293.221	493.84	3.79761e-05	0.000264068	0.571909	-1.74853	282.431	493.84
TGME49_214220	2.16443e-06	1.33768e-05	1.82213	1.82213	831.38	456.269	5.25947e-09	7.25602e-08	2.17913	2.17913	994.271	456.269
TGME49_220400	2.18808e-06	1.35123e-05	0.647903	-1.54344	166.113	256.386	0.0972708	0.204669	0.809667	-1.23508	207.587	256.386
TGME49_269980	2.20217e-06	1.35885e-05	0.492185	-2.03176	168.626	342.608	4.70927e-08	5.54354e-07	0.341176	-2.93104	116.889	342.608
TGME49_458630-t26_1	2.32099e-06	1.43103e-05	0.52848	-1.89222	120.28	227.597	0.0142853	0.0450927	0.658477	-1.51866	149.867	227.597
TGME49_260410	2.4081e-06	1.48356e-05	8.1753	8.1753	30.6397	3.74783	0.000225333	0.00127052	6.83484	6.83484	25.6158	3.74783
TGME49_212300	2.41184e-06	1.48469e-05	0.417813	-2.39341	620.63	1485.42	3.05115e-07	3.18589e-06	0.36959	-2.7057	548.997	1485.42
TGME49_227010	2.43983e-06	1.50074e-05	3.20251	3.20251	154.09	48.1154	0.000963768	0.00457623	2.49975	2.49975	120.276	48.1154
TGME49_247440	2.47539e-06	1.52141e-05	0.677654	-1.47568	810.653	1196.26	7.14852e-06	5.80612e-05	0.650986	-1.53613	778.75	1196.26
TGME49_221390	2.48235e-06	1.52448e-05	2.09352	2.09352	52.9547	25.2946	0.0913204	0.195317	1.57003	1.57003	39.7133	25.2946
TGME49_315480	2.50669e-06	1.53822e-05	8.4768	8.4768	9.73387	1.1483	0.0870076	0.188371	3.84831	3.84831	4.419	1.1483
TGME49_249150	2.51952e-06	1.54487e-05	6.13454	6.13454	31.1179	5.07257	3.28388e-09	4.69703e-08	11.5637	11.5637	58.6575	5.07257
TGME49_266150	2.58348e-06	1.58284e-05	129.038	129.038	18.1386	0.140568	0.0872666	0.188722	9.30649	9.30649	1.30819	0.140568
TGME49_264600	2.64791e-06	1.62104e-05	0.292338	-3.4207	44.9838	153.876	1.46936e-05	0.000112089	0.215915	-4.63145	33.2242	153.876
TGME49_219660	2.68466e-06	1.64224e-05	23.2582	23.2582	7.71079	0.33153	0.0460251	0.115635	7.68562	7.68562	2.54801	0.33153
TGME49_254090	2.69199e-06	1.64543e-05	0.46127	-2.16793	33.3676	72.3385	0.0698083	0.159899	0.639072	-1.56477	46.2295	72.3385
TGME49_262500	2.77752e-06	1.69638e-05	0.478519	-2.08978	85.422	178.514	1.70731e-06	1.56106e-05	0.313246	-3.19238	55.9187	178.514
TGME49_235500	2.78166e-06	1.69758e-05	4.05791	4.05791	37.7577	9.3047	0.00144223	0.00647171	3.39775	3.39775	31.6151	9.3047
TGME49_247780	2.80019e-06	1.70755e-05	1.85529	1.85529	464.66	250.451	2.38649e-06	2.10536e-05	1.98073	1.98073	496.076	250.451
TGME49_249760	2.84208e-06	1.73173e-05	2.91967	2.91967	121.44	41.5938	4.20901e-07	4.2755e-06	3.58392	3.58392	149.069	41.5938
TGME49_288050	2.85158e-06	1.73616e-05	17.1511	17.1511	23.376	1.36295	0.000193179	0.00112007	13.1081	13.1081	17.8656	1.36295
TGME49_259900	2.97441e-06	1.8082e-05	223.864	223.864	12.4548	0.0556355	0.00629692	0.0228421	45.7981	45.7981	2.548	0.0556355
TGME49_273280	2.97456e-06	1.8082e-05	7.1745	7.1745	9.56682	1.33345	0.982848	0.989204	0.981065	-1.0193	1.3082	1.33345
TGME49_318340	3.00147e-06	1.82314e-05	2.44865	2.44865	88.7382	36.2397	9.88868e-05	0.000618023	2.5112	2.5112	91.005	36.2397
TGME49_250750	3.05508e-06	1.85426e-05	2.45811	2.45811	28.9272	11.7681	0.0734328	0.166099	1.86644	1.86644	21.9643	11.7681
TGME49_294600	3.05822e-06	1.85472e-05	17.5826	17.5826	6.75981	0.38446	0.00553809	0.0204599	11.4139	11.4139	4.38817	0.38446
TGME49_255940	3.07473e-06	1.86327e-05	3.31757	3.31757	44.032	13.2724	0.0048222	0.0181791	2.6418	2.6418	35.063	13.2724
TGME49_258910	3.09305e-06	1.87292e-05	45.8077	45.8077	8.93835	0.195128	0.00189787	0.00820862	24.3707	24.3707	4.7554	0.195128
TGME49_237810	3.11043e-06	1.88198e-05	17.6996	17.6996	5.67231	0.320477	0.00910784	0.0310552	10.9441	10.9441	3.50733	0.320477
TGME49_275970	3.1225e-06	1.88781e-05	3.91434	3.91434	17.6706	4.51434	0.0013652	0.00617236	3.93906	3.93906	17.7822	4.51434
TGME49_313150	3.18234e-06	1.92127e-05	0.214984	-4.6515	60.3525	280.73	6.8614e-05	0.000445276	0.23015	-4.345	64.6099	280.73
TGME49_315610	3.18277e-06	1.92127e-05	0.486203	-2.05675	240.742	495.147	3.08181e-06	2.67011e-05	0.430633	-2.32216	213.227	495.147
TGME49_219590	3.23137e-06	1.94909e-05	1.91096	1.91096	70.297	36.7863	0.0223072	0.0647417	1.65753	1.65753	60.9745	36.7863
TGME49_201760	3.25478e-06	1.96169e-05	0.499974	-2.0001	129.949	259.912	1.4784e-05	0.000112668	0.42692	-2.34236	110.962	259.912
TGME49_311485	3.36021e-06	2.02367e-05	92.8802	92.8802	7.67514	0.0826348	0.00576895	0.0211637	30.8345	30.8345	2.548	0.0826348
TGME49_322110	3.52867e-06	2.1231e-05	1.92081	1.92081	99.1015	51.5937	0.932892	0.958882	0.979782	-1.02064	50.5505	51.5937
TGME49_251450	3.53077e-06	2.1231e-05	2.78124	2.78124	90.3139	32.4726	0.000403381	0.00212075	2.55755	2.55755	83.0503	32.4726
TGME49_237180	3.58357e-06	2.15319e-05	0.327625	-3.05227	73.667	224.851	0.000955473	0.00455269	0.401337	-2.49167	90.2411	224.851
TGME49_221275	3.61433e-06	2.16999e-05	138.692	138.692	4.06513	0.0293104	3.66472e-05	0.000255971	150.486	150.486	4.41082	0.0293104
TGME49_221590	3.67245e-06	2.20319e-05	0.631259	-1.58414	403.993	639.979	1.40862e-07	1.54155e-06	0.519893	-1.92347	332.721	639.979
TGME49_291050	3.72089e-06	2.23053e-05	2.83904	2.83904	34.9599	12.314	5.95204e-05	0.000390825	3.35516	3.35516	41.3154	12.314
TGME49_249730	3.75908e-06	2.25169e-05	0.462156	-2.16377	30.8275	66.7037	0.00010267	0.000640122	0.172796	-5.78719	11.5261	66.7037
TGME49_221620	3.7892e-06	2.26798e-05	0.365565	-2.73549	94.8579	259.483	3.35215e-07	3.46389e-06	0.23919	-4.18077	62.0658	259.483
TGME49_314710	3.80074e-06	2.27314e-05	0.336404	-2.97262	30.2673	89.9732	0.00286223	0.011626	0.381518	-2.6211	34.3264	89.9732
TGME49_316255	3.92598e-06	2.34624e-05	0.388571	-2.57353	19.7459	50.8168	0.0917127	0.196049	0.601948	-1.66127	30.589	50.8168
TGME49_217951	3.98457e-06	2.37943e-05	0.40327	-2.47973	28.9881	71.8826	6.40801e-05	0.000417594	0.0924742	-10.8138	6.64729	71.8826
TGME49_284560	3.99297e-06	2.38261e-05	0.546686	-1.8292	589.136	1077.65	0.608988	0.744585	0.932634	-1.07223	1005.05	1077.65
TGME49_255180	4.05412e-06	2.41725e-05	2.88831	2.88831	23.912	8.27889	0.00288311	0.0116963	2.87994	2.87994	23.8427	8.27889
TGME49_271270	4.05916e-06	2.4184e-05	0.425312	-2.35122	76.4852	179.833	3.9655e-05	0.000274515	0.356852	-2.80228	64.174	179.833
TGME49_289900	4.06831e-06	2.422e-05	0.377037	-2.65226	21.5714	57.213	0.806535	0.88198	1.06153	1.06153	60.7334	57.213
TGME49_280540	4.07191e-06	2.42229e-05	2.23179	2.23179	49.8958	22.3569	0.271028	0.435999	1.39573	1.39573	31.2043	22.3569
TGME49_313390	4.0834e-06	2.42727e-05	0.676002	-1.47928	416.913	616.734	0.00398546	0.0154977	1.3105	1.3105	808.227	616.734
TGME49_458810-t26_1	4.08737e-06	2.42777e-05	0.498093	-2.00766	73.7741	148.113	0.000988903	0.0046833	0.489664	-2.04222	72.5257	148.113
TGME49_218750	4.10289e-06	2.43513e-05	3.33714	3.33714	51.1301	15.3215	8.48351e-06	6.79152e-05	3.96968	3.96968	60.8216	15.3215
TGME49_203500	4.12093e-06	2.44398e-05	280.902	280.902	8.23341	0.0293106	0.00866885	0.0297671	44.6319	44.6319	1.30819	0.0293106
TGME49_284540	4.15282e-06	2.46101e-05	0.458995	-2.17867	25.1116	54.7099	0.286901	0.453551	0.765596	-1.30617	41.8857	54.7099
TGME49_225220	4.21964e-06	2.49871e-05	1.93423	1.93423	228.159	117.959	0.28217	0.448373	0.801813	-1.24717	94.5808	117.959
TGME49_240440	4.30457e-06	2.54706e-05	0.237846	-4.20439	10.7452	45.177	0.0644541	0.150272	0.482574	-2.07222	21.8012	45.177
TGME49_245660	4.36281e-06	2.57956e-05	1.94247	1.94247	142.406	73.3118	0.0432547	0.11002	1.48328	1.48328	108.742	73.3118
TGME49_458790-t26_1	4.46884e-06	2.64025e-05	0.467887	-2.13727	63.8984	136.568	0.00162857	0.00720405	0.482091	-2.0743	65.8381	136.568
TGME49_285410	4.53062e-06	2.67472e-05	11.7596	11.7596	7.03742	0.598438	7.60985e-05	0.000491388	14.9925	14.9925	8.97207	0.598438
TGME49_263410	4.57429e-06	2.69743e-05	9.50274	9.50274	11.5953	1.22021	0.427492	0.594516	2.08818	2.08818	2.54802	1.22021
TGME49_251520	4.57603e-06	2.69743e-05	0.465463	-2.1484	54.9843	118.128	0.418576	0.586414	0.848453	-1.17862	100.226	118.128
TGME49_269250	4.69419e-06	2.76499e-05	0.504159	-1.9835	38.799	76.958	0.139943	0.270604	0.718093	-1.39258	55.263	76.958
TGME49_217688	4.79595e-06	2.82279e-05	2.4781	2.4781	88.8219	35.8427	0.484345	0.641601	1.22585	1.22585	43.9377	35.8427
TGME49_252200	4.80679e-06	2.82703e-05	0.355562	-2.81245	33.6751	94.7095	0.536696	0.688433	0.85505	-1.16952	80.9814	94.7095
TGME49_319308	4.88057e-06	2.86826e-05	4.54515	4.54515	23.5937	5.19097	0.832503	0.898434	0.85455	-1.17021	4.43594	5.19097
TGME49_219210	4.94083e-06	2.90062e-05	0.359817	-2.77919	17.4893	48.6061	0.00279632	0.0114037	0.270301	-3.69957	13.1383	48.6061
TGME49_297660	4.9431e-06	2.90062e-05	7.23282	7.23282	11.7281	1.62151	5.74662e-06	4.7367e-05	10.7529	10.7529	17.436	1.62151
TGME49_258200	4.98223e-06	2.92138e-05	14.0471	14.0471	22.8035	1.62336	0.0930927	0.19829	3.94071	3.94071	6.39719	1.62336
TGME49_310950	4.99657e-06	2.92758e-05	0.396236	-2.52375	34.6101	87.3471	0.265277	0.429221	0.759901	-1.31596	66.3752	87.3471
TGME49_265542	5.10158e-06	2.98686e-05	8.15538	8.15538	23.6527	2.90025	0.388994	0.559579	0.451064	-2.21698	1.3082	2.90025
TGME49_315640	5.12801e-06	3.00008e-05	1.89754	1.89754	102.004	53.7562	0.000861956	0.00415544	1.89566	1.89566	101.904	53.7562
TGME49_215775	5.13496e-06	3.00189e-05	0.572181	-1.7477	1092.62	1909.57	0.000216509	0.00123148	0.62157	-1.60883	1186.93	1909.57
TGME49_278360	5.23272e-06	3.05674e-05	372.937	372.937	5.61222	0.0150487	4.68324e-06	3.93572e-05	536.287	536.287	8.07043	0.0150487
TGME49_240940	5.25393e-06	3.06683e-05	131.18	131.18	5.89734	0.0449559	0.0101404	0.0338638	29.0994	29.0994	1.30819	0.0449559
TGME49_283770	5.35413e-06	3.12297e-05	49.5774	49.5774	6.82494	0.137662	2.40497e-05	0.000175709	59.7721	59.7721	8.22837	0.137662
TGME49_224020	5.37058e-06	3.13022e-05	0.556402	-1.79726	68.0076	122.228	0.0183624	0.0554005	0.629959	-1.58741	76.9983	122.228
TGME49_221905	5.43702e-06	3.16658e-05	0.559935	-1.78592	82.5189	147.372	0.000316815	0.00170953	0.478432	-2.09016	70.5077	147.372
TGME49_318570	5.48135e-06	3.19001e-05	0.5566	-1.79662	56.1323	100.849	0.00163393	0.00722363	0.481766	-2.0757	48.5854	100.849
TGME49_253920	5.52267e-06	3.21165e-05	4.4252	4.4252	16.5066	3.73014	1.05719e-09	1.62568e-08	9.73692	9.73692	36.32	3.73014
TGME49_312560	5.79125e-06	3.36532e-05	2.25203	2.25203	53.9739	23.9668	0.800291	0.878281	0.914714	-1.09324	21.9227	23.9668
TGME49_217915	5.90969e-06	3.43159e-05	3.88413	3.88413	22.5739	5.81182	2.82114e-08	3.41388e-07	7.00905	7.00905	40.7353	5.81182
TGME49_216810	5.9389e-06	3.44598e-05	0.563534	-1.77452	165.346	293.409	1.76129e-07	1.90607e-06	0.389194	-2.56942	114.193	293.409
TGME49_212310	6.00371e-06	3.48099e-05	0.582078	-1.71798	175.632	301.733	0.0294145	0.0808456	0.725343	-1.37866	218.86	301.733
TGME49_231470	6.02935e-06	3.4919e-05	15.8377	15.8377	3.88656	0.2454	1.45201e-08	1.84609e-07	45.0615	45.0615	11.0581	0.2454
TGME49_253110	6.0315e-06	3.4919e-05	126.73	126.73	3.7145	0.0293105	4.40259e-06	3.72354e-05	214.992	214.992	6.30152	0.0293105
TGME49_274100	6.04395e-06	3.4965e-05	0.272103	-3.67508	9.51161	34.9559	0.00989546	0.0332025	0.253436	-3.94577	8.8591	34.9559
TGME49_241165	6.08038e-06	3.51497e-05	6.99959	6.99959	14.3207	2.04594	0.00576164	0.0211468	5.23416	5.23416	10.7088	2.04594
TGME49_219260	6.13135e-06	3.5418e-05	2.01666	2.01666	38.2067	18.9455	0.000261262	0.00144792	2.43939	2.43939	46.2155	18.9455
TGME49_295300	6.151e-06	3.55051e-05	109.523	109.523	3.21017	0.0293104	2.15839e-05	0.000159038	150.178	150.178	4.40177	0.0293104
TGME49_228250	6.17049e-06	3.55913e-05	3.36455	3.36455	43.7437	13.0014	0.746833	0.843949	1.15889	1.15889	15.0672	13.0014
TGME49_206540	6.26506e-06	3.61099e-05	0.471709	-2.11995	62.4943	132.485	0.739762	0.839202	0.937411	-1.06677	124.193	132.485
TGME49_201100	6.28422e-06	3.61936e-05	29.1941	29.1941	3.77616	0.129347	0.000194552	0.00112551	33.9581	33.9581	4.39237	0.129347
TGME49_304500	6.31613e-06	3.63504e-05	0.517525	-1.93227	603.405	1165.94	0.00229799	0.00968616	0.625669	-1.59829	729.494	1165.94
TGME49_200250	6.36101e-06	3.65817e-05	1.39176	1.39176	1214.12	872.36	2.15608e-05	0.000159018	1.41972	1.41972	1238.51	872.36
TGME49_204440	6.41113e-06	3.68427e-05	4.12169	4.12169	59.9607	14.5476	0.00344396	0.0136304	3.0138	3.0138	43.8435	14.5476
TGME49_217860	6.47294e-06	3.71704e-05	7.29255	7.29255	9.32282	1.2784	0.0199735	0.0592054	5.05923	5.05923	6.46773	1.2784
TGME49_309120	6.56302e-06	3.76599e-05	2.01155	2.01155	71.6271	35.6079	0.163387	0.303852	1.41265	1.41265	50.3015	35.6079
TGME49_271210	6.61591e-06	3.79355e-05	575.64	575.64	8.66266	0.0150487	0.00550053	0.0203441	86.9297	86.9297	1.30818	0.0150487
TGME49_282230	6.63074e-06	3.79925e-05	6.48954	6.48954	9.68888	1.493	0.00455645	0.0173708	5.75876	5.75876	8.59781	1.493
TGME49_275480	6.7212e-06	3.84824e-05	1.56164	1.56164	165.652	106.076	0.287223	0.453806	1.18166	1.18166	125.345	106.076
TGME49_234270	6.73006e-06	3.85048e-05	1.56177	1.56177	134.214	85.9373	0.480067	0.637692	0.875117	-1.1427	75.2052	85.9373
TGME49_234060	6.73594e-06	3.85102e-05	330.767	330.767	5.85267	0.0176942	0.0039397	0.0153504	73.9328	73.9328	1.30818	0.0176942
TGME49_306650	6.7614e-06	3.86273e-05	0.3044	-3.28515	41.4186	136.066	3.5854e-05	0.000251333	0.223154	-4.48122	30.3637	136.066
TGME49_253480	6.79805e-06	3.88082e-05	2.34021	2.34021	34.4081	14.703	0.0709915	0.162037	1.79819	1.79819	26.4389	14.703
TGME49_290030	6.97844e-06	3.98088e-05	0.479857	-2.08395	96.6983	201.515	0.000114356	0.000707882	0.432025	-2.31468	87.0593	201.515
TGME49_269670	7.00482e-06	3.993e-05	5.57344	5.57344	56.774	10.1865	0.000698317	0.00346089	4.3706	4.3706	44.5212	10.1865
TGME49_319630	7.07887e-06	4.03226e-05	8.774	8.774	10.4596	1.19211	0.000491459	0.00252246	8.96665	8.96665	10.6893	1.19211
TGME49_238240	7.11139e-06	4.04782e-05	2.45952	2.45952	569.112	231.391	1.65384e-06	1.51395e-05	2.70392	2.70392	625.664	231.391
TGME49_243700	7.12981e-06	4.05534e-05	5.90633	5.90633	7.7185	1.30682	2.28271e-11	4.199e-10	18.209	18.209	23.7959	1.30682
TGME49_207840	7.16386e-06	4.07173e-05	0.488076	-2.04886	359.802	737.185	6.62252e-05	0.000430851	0.498413	-2.00637	367.423	737.185
TGME49_238100	7.21683e-06	4.09884e-05	0.411495	-2.43016	45.8328	111.381	0.000721142	0.00355635	0.382366	-2.61529	42.5883	111.381
TGME49_288970	7.42189e-06	4.21223e-05	216.148	216.148	3.25273	0.0150486	4.67935e-07	4.70414e-06	542.991	542.991	8.17127	0.0150486
TGME49_219485	7.49364e-06	4.24985e-05	2.14581	2.14581	42.2617	19.695	0.0703399	0.160758	1.69111	1.69111	33.3063	19.695
TGME49_204020	7.50605e-06	4.25379e-05	0.538143	-1.85824	830.765	1543.76	0.704741	0.817592	1.05498	1.05498	1628.64	1543.76
TGME49_293900	7.72814e-06	4.37646e-05	0.45928	-2.17732	31.6889	68.9968	0.0159793	0.0495444	0.50943	-1.96298	35.1491	68.9968
TGME49_297090	7.87089e-06	4.45407e-05	53.0086	53.0086	4.36856	0.0824123	0.00297459	0.0120235	30.9178	30.9178	2.54801	0.0824123
TGME49_256970	8.07106e-06	4.56402e-05	1.50113	1.50113	220.869	147.135	0.988815	0.992899	1.00204	1.00204	147.435	147.135
TGME49_213560	8.20247e-06	4.63496e-05	8.8303	8.8303	17.4174	1.97246	8.03961e-07	7.73253e-06	14.2816	14.2816	28.1699	1.97246
TGME49_261710	8.23784e-06	4.65157e-05	1.78137	1.78137	333.579	187.26	0.001107	0.00514921	1.63524	1.63524	306.214	187.26
TGME49_289610	8.24987e-06	4.65498e-05	1.98635	1.98635	64.9647	32.7056	1.53643e-06	1.41479e-05	2.66999	2.66999	87.3236	32.7056
TGME49_240560	8.31334e-06	4.6874e-05	1.62309	1.62309	168.312	103.699	0.0078114	0.0273909	1.5001	1.5001	155.559	103.699
TGME49_253020	8.5491e-06	4.81523e-05	2.87102	2.87102	24.9188	8.67943	4.34565e-05	0.00029635	3.7604	3.7604	32.6381	8.67943
TGME49_240325	8.55243e-06	4.81523e-05	728.796	728.796	10.9676	0.0150489	8.0195e-05	0.000513156	490.637	490.637	7.38353	0.0150489
TGME49_255930	8.5684e-06	4.82073e-05	2.04189	2.04189	54.5183	26.7	9.15971e-06	7.30992e-05	2.65131	2.65131	70.79	26.7
TGME49_213410	8.66401e-06	4.871e-05	0.514242	-1.94461	86.5028	168.214	0.0330194	0.0886251	0.664777	-1.50426	111.825	168.214
TGME49_228210	8.68845e-06	4.88121e-05	0.495574	-2.01786	53.0061	106.959	1.70169e-05	0.000128552	0.270497	-3.6969	28.9321	106.959
TGME49_260440	8.69635e-06	4.88213e-05	2.10227	2.10227	305.456	145.299	2.75992e-08	3.34501e-07	2.70826	2.70826	393.506	145.299
TGME49_265190	8.74301e-06	4.90478e-05	2.03005	2.03005	94.2237	46.4144	2.30432e-08	2.82806e-07	2.91682	2.91682	135.382	46.4144
TGME49_205280	8.82819e-06	4.949e-05	0.444854	-2.24793	161.625	363.32	5.98488e-06	4.9071e-05	0.375326	-2.66435	136.364	363.32
TGME49_207950	8.85557e-06	4.96077e-05	0.515332	-1.9405	44.397	86.1523	0.00789318	0.0275535	0.518314	-1.92933	44.6539	86.1523
TGME49_460720-t26_1	8.87496e-06	4.96806e-05	0.529112	-1.88996	93.7338	177.153	1.25511e-05	9.69815e-05	0.383838	-2.60526	67.998	177.153
TGME49_459450-t26_1	8.99731e-06	5.03293e-05	0.190509	-5.24909	7.98148	41.8955	0.00409239	0.015858	0.156098	-6.40622	6.53981	41.8955
TGME49_269350	9.15054e-06	5.11497e-05	80.9704	80.9704	6.69232	0.0826515	0.00609259	0.0222044	30.8283	30.8283	2.548	0.0826515
TGME49_272300	9.19152e-06	5.13419e-05	28.485	28.485	3.88995	0.136561	0.00537515	0.0199257	18.6583	18.6583	2.54801	0.136561
TGME49_202280	9.20261e-06	5.13669e-05	5.75941	5.75941	16.633	2.88797	0.239228	0.397826	2.24081	2.24081	6.4714	2.88797
TGME49_277870	9.22244e-06	5.14407e-05	0.333311	-3.00021	22.199	66.6016	0.0360653	0.0948375	0.505796	-1.97708	33.6868	66.6016
TGME49_202400	9.24315e-06	5.15193e-05	4.31897	4.31897	21.8489	5.05882	0.0174331	0.0531341	3.11261	3.11261	15.7461	5.05882
TGME49_212180	9.27323e-06	5.165e-05	12.2255	12.2255	25.4905	2.08502	4.18628e-09	5.85853e-08	30.0496	30.0496	62.654	2.08502
TGME49_240930	9.31579e-06	5.18499e-05	22.6801	22.6801	5.54341	0.244417	2.99859e-07	3.13602e-06	50.8009	50.8009	12.4166	0.244417
TGME49_257160	9.38874e-06	5.22186e-05	0.292366	-3.42037	20.8291	71.2432	0.00105574	0.00493968	0.251063	-3.98306	17.8865	71.2432
TGME49_249870	9.42953e-06	5.2408e-05	0.431672	-2.31658	44.3994	102.855	0.00591007	0.0216101	0.483117	-2.06989	49.6908	102.855
TGME49_310660	9.48164e-06	5.266e-05	2.16721	2.16721	124.55	57.4703	0.00260512	0.0107308	1.92047	1.92047	110.37	57.4703
TGME49_257680	9.59424e-06	5.32474e-05	0.520606	-1.92084	89.2914	171.514	1.75892e-06	1.6026e-05	0.320147	-3.12356	54.9098	171.514
TGME49_458950-t26_1	9.67852e-06	5.36768e-05	0.420138	-2.38017	25.9669	61.8056	0.00496232	0.018626	0.390761	-2.55911	24.1512	61.8056
TGME49_239880	9.90591e-06	5.48988e-05	13.9287	13.9287	19.4779	1.3984	0.0674566	0.155843	4.54537	4.54537	6.35625	1.3984
TGME49_297420	9.94482e-06	5.50752e-05	2.09747	2.09747	51.234	24.4266	0.00873389	0.0299729	1.95377	1.95377	47.724	24.4266
TGME49_242850	1.00092e-05	5.53922e-05	0.355812	-2.81047	59.6272	167.581	2.11018e-06	1.8808e-05	0.204912	-4.88014	34.3393	167.581
TGME49_257040	1.00465e-05	5.55594e-05	0.609355	-1.64108	117.603	192.996	0.0788803	0.175212	0.763536	-1.3097	147.359	192.996
TGME49_200130	1.00657e-05	5.56256e-05	28.15	28.15	10.8024	0.383744	0.000164816	0.000973753	26.2313	26.2313	10.0661	0.383744
TGME49_246570	1.0085e-05	5.56929e-05	0.43003	-2.32542	52.3446	121.723	0.000774655	0.00377905	0.404519	-2.47207	49.2394	121.723
TGME49_239580	1.02919e-05	5.67951e-05	0.226497	-4.41506	16.242	71.7095	0.00187493	0.0081275	0.23681	-4.22279	16.9815	71.7095
TGME49_249410	1.04131e-05	5.74234e-05	3.19382	3.19382	255.468	79.9884	0.00158141	0.00702737	2.43822	2.43822	195.029	79.9884
TGME49_236290	1.05879e-05	5.8346e-05	10.5748	10.5748	7.62747	0.72129	0.526604	0.6796	1.81369	1.81369	1.3082	0.72129
TGME49_231610	1.07994e-05	5.94695e-05	180.386	180.386	10.0417	0.0556676	0.000169799	0.00100167	128.509	128.509	7.15379	0.0556676
TGME49_222100	1.08881e-05	5.99155e-05	0.423404	-2.36181	53.9512	127.422	0.00105751	0.00494501	0.41776	-2.39372	53.232	127.422
TGME49_254270	1.11396e-05	6.12237e-05	0.288806	-3.46253	9.79626	33.9199	0.172708	0.315349	0.599098	-1.66918	20.3213	33.9199
TGME49_210245	1.11416e-05	6.12237e-05	64.2524	64.2524	10.8351	0.168633	0.00308601	0.0124223	28.7705	28.7705	4.85167	0.168633
TGME49_229940	1.12163e-05	6.15908e-05	0.311227	-3.21309	8.67759	27.8819	0.675348	0.796678	0.871119	-1.14795	24.2884	27.8819
TGME49_280470	1.12955e-05	6.19699e-05	2.15276	2.15276	166.271	77.2361	0.00138721	0.00626094	1.93645	1.93645	149.564	77.2361
TGME49_212210	1.13013e-05	6.19699e-05	0.404234	-2.47381	41.3124	102.199	0.139428	0.270075	0.691352	-1.44644	70.6555	102.199
TGME49_276200	1.13353e-05	6.21128e-05	3.03221	3.03221	102.48	33.797	0.576261	0.719725	1.20822	1.20822	40.8343	33.797
TGME49_224530	1.14557e-05	6.2728e-05	0.486638	-2.05491	87.5767	179.963	0.000138504	0.000836076	0.424285	-2.35691	76.3555	179.963
TGME49_293258	1.15618e-05	6.32647e-05	8.2883	8.2883	21.5127	2.59556	0.984212	0.990321	0.981686	-1.01866	2.54802	2.59556
TGME49_272200	1.16417e-05	6.36572e-05	3.42441	3.42441	18.9626	5.53747	0.761796	0.853128	0.804459	-1.24307	4.45467	5.53747
TGME49_310340	1.18309e-05	6.46462e-05	184.798	184.798	5.41653	0.0293106	0.00151344	0.00676009	86.9311	86.9311	2.548	0.0293106
TGME49_223900	1.19624e-05	6.53187e-05	4.31357	4.31357	18.4582	4.2791	0.226009	0.382133	2.02783	2.02783	8.67728	4.2791
TGME49_313220	1.20324e-05	6.56548e-05	11.3567	11.3567	7.65015	0.673627	9.17216e-13	1.92888e-11	52.2393	52.2393	35.1898	0.673627
TGME49_268910	1.21744e-05	6.63831e-05	1.91901	1.91901	73.6771	38.3933	4.02039e-06	3.42261e-05	2.48477	2.48477	95.3987	38.3933
TGME49_218358	1.22314e-05	6.66473e-05	0.343506	-2.91116	19.498	56.7617	0.464867	0.62472	0.809525	-1.23529	45.95	56.7617
TGME49_203730	1.22521e-05	6.67134e-05	0.287846	-3.47408	8.91271	30.9635	0.00565282	0.0207965	0.143974	-6.94569	4.45795	30.9635
TGME49_285240	1.24121e-05	6.75375e-05	0.545901	-1.83183	98.5675	180.559	0.000738211	0.00363269	0.517532	-1.93225	93.4452	180.559
TGME49_206550	1.2439e-05	6.76368e-05	8.64147	8.64147	16.9317	1.95935	4.03234e-07	4.10676e-06	15.294	15.294	29.9664	1.95935
TGME49_274160	1.29405e-05	7.03145e-05	2.05532	2.05532	75.8017	36.8807	0.109729	0.225098	1.48666	1.48666	54.8288	36.8807
TGME49_232955	1.32533e-05	7.19639e-05	5.5842	5.5842	6.84125	1.22511	3.68862e-11	6.64379e-10	17.7556	17.7556	21.7525	1.22511
TGME49_212240	1.33132e-05	7.22386e-05	3.42818	3.42818	22.2453	6.48895	0.0241375	0.0688973	2.65368	2.65368	17.2196	6.48895
TGME49_226030	1.33243e-05	7.22484e-05	0.412881	-2.422	132.419	320.718	0.00622053	0.0225966	0.540131	-1.8514	173.23	320.718
TGME49_304730	1.35414e-05	7.33744e-05	2.35188	2.35188	37.8235	16.0822	2.65201e-07	2.79232e-06	3.66411	3.66411	58.927	16.0822
TGME49_252890	1.35791e-05	7.35276e-05	10.1659	10.1659	11.9965	1.18008	7.04376e-05	0.000456729	12.2865	12.2865	14.4989	1.18008
TGME49_226390	1.38008e-05	7.46529e-05	2.58989	2.58989	32.6274	12.598	0.129766	0.255914	1.74204	1.74204	21.9462	12.598
TGME49_457650-t26_1	1.38061e-05	7.46529e-05	0.417278	-2.39648	43.1944	103.515	0.00248494	0.0103122	0.425641	-2.3494	44.06	103.515
TGME49_285510	1.41652e-05	7.65413e-05	0.509201	-1.96386	33.7865	66.3519	0.0415068	0.106273	1.4509	1.4509	96.2703	66.3519
TGME49_267360	1.42228e-05	7.67993e-05	6.91618	6.91618	10.8481	1.56851	0.840807	0.903527	0.834039	-1.19898	1.3082	1.56851
TGME49_200385	1.42433e-05	7.68564e-05	1.53283	1.53283	171.745	112.044	0.304704	0.473423	1.17153	1.17153	131.264	112.044
TGME49_262933	1.43275e-05	7.7257e-05	1.83449	1.83449	102.743	56.0064	0.321591	0.491417	1.23935	1.23935	69.4114	56.0064
TGME49_205050	1.43801e-05	7.74871e-05	0.143536	-6.96687	13.827	96.3306	0.0067064	0.0240694	0.253206	-3.94935	24.3915	96.3306
TGME49_232250	1.48025e-05	7.97083e-05	0.626095	-1.5972	518.871	828.743	0.00277987	0.0113544	0.695843	-1.43711	576.675	828.743
TGME49_307630	1.48803e-05	8.00714e-05	27.6124	27.6124	9.03802	0.327318	0.060001	0.141862	7.78451	7.78451	2.54801	0.327318
TGME49_244620	1.49196e-05	8.02274e-05	21.7029	21.7029	7.07651	0.326063	0.0493087	0.121916	7.81447	7.81447	2.54801	0.326063
TGME49_281675	1.50132e-05	8.0675e-05	2.29544	2.29544	67.7135	29.4991	0.0225592	0.065351	1.83534	1.83534	54.1408	29.4991
TGME49_308060	1.51296e-05	8.12445e-05	0.445971	-2.2423	137.102	307.423	4.02667e-08	4.76888e-07	0.262993	-3.80239	80.8499	307.423
TGME49_248670	1.51982e-05	8.15567e-05	0.641356	-1.5592	252.993	394.466	0.190793	0.339095	0.850652	-1.17557	335.554	394.466
TGME49_319992	1.55809e-05	8.35526e-05	5.62071	5.62071	10.7697	1.91608	0.00224715	0.00951829	5.64019	5.64019	10.807	1.91608
TGME49_223930	1.571e-05	8.41868e-05	2.16657	2.16657	49.7675	22.9706	0.0864204	0.187288	1.63185	1.63185	37.4845	22.9706
TGME49_212275	1.57546e-05	8.4368e-05	7.14199	7.14199	15.5905	2.18294	0.865888	0.918538	1.16724	1.16724	2.54802	2.18294
TGME49_225160	1.59496e-05	8.53536e-05	0.267759	-3.7347	174.988	653.526	0.0314096	0.0850377	0.511095	-1.95659	334.013	653.526
TGME49_256800	1.59869e-05	8.54942e-05	3.35359	3.35359	28.769	8.57857	0.981912	0.989006	1.01285	1.01285	8.68877	8.57857
TGME49_271350	1.60248e-05	8.56382e-05	0.308308	-3.24351	16.257	52.7297	0.0228988	0.0660888	0.420272	-2.37941	22.1608	52.7297
TGME49_258850	1.61376e-05	8.61817e-05	0.387864	-2.57822	20.2179	52.1261	0.182018	0.327692	0.672993	-1.4859	35.0805	52.1261
TGME49_311290	1.66458e-05	8.88344e-05	0.350852	-2.85021	21.5389	61.3903	0.00862195	0.0296584	0.387572	-2.58016	23.7932	61.3903
TGME49_289020	1.66925e-05	8.9023e-05	219.65	219.65	6.43809	0.0293107	2.75648e-05	0.000198439	269.278	269.278	7.89272	0.0293107
TGME49_305110	1.67445e-05	8.92392e-05	11.0719	11.0719	5.41127	0.488738	0.00639377	0.0231073	9.37651	9.37651	4.58265	0.488738
TGME49_203362	1.6957e-05	9.03098e-05	0.258553	-3.86768	10.1248	39.1595	0.00427133	0.0164531	0.170194	-5.87566	6.6647	39.1595
TGME49_275600	1.74475e-05	9.28584e-05	123.789	123.789	3.62832	0.0293105	2.60002e-06	2.28081e-05	265.753	265.753	7.78935	0.0293105
TGME49_318300	1.76767e-05	9.4014e-05	2.75436	2.75436	23.0696	8.37566	0.0689753	0.158458	2.08	2.08	17.4214	8.37566
TGME49_289530	1.76978e-05	9.40621e-05	1.65671	1.65671	1590.2	959.853	3.67512e-20	1.39493e-18	3.0071	3.0071	2886.37	959.853
TGME49_232520	1.78218e-05	9.46565e-05	0.184456	-5.42136	4.22178	22.8878	0.0836085	0.182792	0.392952	-2.54484	8.99381	22.8878
TGME49_313210	1.83852e-05	9.75819e-05	15.5116	15.5116	5.92883	0.382218	0.000634418	0.00317454	16.657	16.657	6.3666	0.382218
TGME49_202740	1.85682e-05	9.84862e-05	10.8046	10.8046	6.82345	0.631532	0.141151	0.272238	4.03466	4.03466	2.54802	0.631532
TGME49_297670	1.88856e-05	0.000100102	12.1717	12.1717	8.67189	0.712465	0.00232645	0.00977437	10.3399	10.3399	7.36682	0.712465
TGME49_210450	1.92166e-05	0.000101786	6.94882	6.94882	28.0665	4.03903	0.000470447	0.0024275	6.31212	6.31212	25.4949	4.03903
TGME49_280430	1.9691e-05	0.000104228	104.33	104.33	5.64305	0.0540883	0.0160945	0.0497936	24.1862	24.1862	1.30819	0.0540883
TGME49_259260	1.9818e-05	0.000104829	0.728081	-1.37347	294.598	404.623	0.000116057	0.000717838	0.651982	-1.53378	263.807	404.623
TGME49_212880	2.00625e-05	0.000106051	2.84863	2.84863	53.7931	18.8838	0.43279	0.599012	0.691328	-1.44649	13.0549	18.8838
TGME49_202260	2.01048e-05	0.000106202	43.2183	43.2183	3.53505	0.0817953	0.00256486	0.0105817	31.151	31.151	2.54801	0.0817953
TGME49_278060	2.01252e-05	0.000106238	3.18035	3.18035	23.9645	7.53518	0.843073	0.904571	0.884322	-1.13081	6.66353	7.53518
TGME49_278350	2.04158e-05	0.000107699	21.1582	21.1582	3.44708	0.162919	5.35094e-14	1.28903e-12	162.144	162.144	26.4164	0.162919
TGME49_216830	2.04448e-05	0.000107778	2.25264	2.25264	62.3418	27.675	0.00115276	0.00533273	2.2753	2.2753	62.969	27.675
TGME49_242080	2.05205e-05	0.000108104	0.457787	-2.18442	41.3854	90.4032	9.9013e-06	7.79778e-05	0.145527	-6.87157	13.1561	90.4032
TGME49_219600	2.0597e-05	0.000108434	1.74914	1.74914	122.705	70.1519	0.907413	0.945065	1.02475	1.02475	71.8885	70.1519
TGME49_261560	2.08e-05	0.000109429	21.5905	21.5905	12.4335	0.575879	0.442383	0.606659	2.27165	2.27165	1.3082	0.575879
TGME49_221910	2.09039e-05	0.000109901	0.651709	-1.53443	227.625	349.274	6.32128e-06	5.17202e-05	0.527218	-1.89675	184.143	349.274
TGME49_202230	2.10901e-05	0.000110805	2.06848	2.06848	80.2029	38.7738	0.0562839	0.134711	1.59151	1.59151	61.7091	38.7738
TGME49_216335	2.113e-05	0.00011094	11.5185	11.5185	11.7878	1.02338	7.43381e-06	6.00649e-05	17.7733	17.7733	18.1889	1.02338
TGME49_249550	2.15778e-05	0.000113215	3.26066	3.26066	75.0686	23.0225	9.8929e-06	7.79778e-05	3.93384	3.93384	90.567	23.0225
TGME49_286770	2.16747e-05	0.000113646	0.0796325	-12.5577	1.86126	23.3731	0.00100897	0.00476381	0.0559704	-17.8666	1.3082	23.3731
TGME49_219218	2.18816e-05	0.000114654	3.5961	3.5961	90.6795	25.2161	0.000204769	0.00117587	3.46259	3.46259	87.313	25.2161
TGME49_209300	2.2033e-05	0.000115369	13.858	13.858	11.195	0.807839	0.00843536	0.0291234	8.56753	8.56753	6.92118	0.807839
TGME49_201880	2.2153e-05	0.00011592	0.309829	-3.22759	125.838	406.152	0.00706178	0.0251477	0.456343	-2.19133	185.345	406.152
TGME49_216280	2.22401e-05	0.000116297	0.0978137	-10.2235	1.80076	18.4101	0.0464833	0.116523	0.242296	-4.12719	4.46069	18.4101
TGME49_305580	2.23256e-05	0.000116666	4.81237	4.81237	11.264	2.34064	0.0232555	0.0668704	3.78973	3.78973	8.87039	2.34064
TGME49_252465	2.26092e-05	0.000118069	3.32825	3.32825	13.8945	4.17473	0.0503141	0.123851	2.64465	2.64465	11.0407	4.17473
TGME49_276850	2.33366e-05	0.000121786	130.299	130.299	7.03925	0.0540238	6.52788e-08	7.50272e-07	511.978	511.978	27.659	0.0540238
TGME49_236050	2.33577e-05	0.000121814	2.91187	2.91187	33.533	11.516	0.00793031	0.0276707	2.55679	2.55679	29.444	11.516
TGME49_212250	2.41027e-05	0.000125615	0.552891	-1.80868	117.348	212.244	0.00111894	0.00519656	0.544139	-1.83776	115.49	212.244
TGME49_321650	2.44601e-05	0.000127392	0.393789	-2.53943	33.7075	85.5977	0.00339296	0.013456	0.395832	-2.52633	33.8823	85.5977
TGME49_289980	2.45365e-05	0.000127705	1.67999	1.67999	119.797	71.3084	0.333976	0.503813	0.806307	-1.24022	57.4964	71.3084
TGME49_289920	2.48567e-05	0.000129285	0.610596	-1.63774	888.702	1455.47	0.104201	0.216289	0.819096	-1.22086	1192.17	1455.47
TGME49_225150	2.48986e-05	0.000129405	0.4897	-2.04207	172.94	353.155	9.97691e-06	7.84938e-05	0.405833	-2.46407	143.322	353.155
TGME49_316190	2.49131e-05	0.000129405	8.21166	8.21166	17.5411	2.13613	0.0109169	0.0359326	5.23488	5.23488	11.1824	2.13613
TGME49_207700	2.49804e-05	0.000129668	3.5058	3.5058	14.5324	4.14526	0.174296	0.317091	0.315589	-3.16867	1.3082	4.14526
TGME49_223985	2.5217e-05	0.000130758	1.79203	1.79203	75.1325	41.9259	0.0221003	0.0643288	1.62761	1.62761	68.239	41.9259
TGME49_288950	2.5224e-05	0.000130758	1.561	1.561	98.6488	63.1958	0.483678	0.640923	1.14417	1.14417	72.3065	63.1958
TGME49_265250	2.53768e-05	0.000131463	2.60222	2.60222	20.4131	7.84452	1.13258e-05	8.84798e-05	3.98765	3.98765	31.2812	7.84452
TGME49_203870	2.54208e-05	0.000131603	1.8875	1.8875	103.024	54.5823	0.000578336	0.00291831	1.96978	1.96978	107.515	54.5823
TGME49_209560	2.54603e-05	0.00013172	93.9155	93.9155	5.14203	0.0547516	0.00342499	0.0135656	46.5375	46.5375	2.548	0.0547516
TGME49_258810	2.55919e-05	0.000132312	11.9792	11.9792	13.1217	1.09537	0.00186704	0.00810222	9.5529	9.5529	10.4639	1.09537
TGME49_243940	2.57888e-05	0.000133242	5.86152	5.86152	41.0493	7.00319	1.86841e-06	1.68656e-05	8.55773	8.55773	59.9314	7.00319
TGME49_201840	2.62176e-05	0.000135368	1.64221	1.64221	603.63	367.572	0.000303601	0.00164852	1.60211	1.60211	588.892	367.572
TGME49_238070	2.63533e-05	0.000135978	0.284217	-3.51844	6.82693	24.0201	0.417844	0.585599	0.732419	-1.36534	17.5928	24.0201
TGME49_279390	2.64946e-05	0.000136617	0.593739	-1.68424	132.276	222.785	0.0211296	0.0620151	0.688198	-1.45307	153.32	222.785
TGME49_246620	2.6586e-05	0.000136997	0.342309	-2.92134	15.7444	45.9946	0.00198242	0.00855057	0.190412	-5.25177	8.75791	45.9946
TGME49_271990	2.66657e-05	0.000137317	2.93497	2.93497	21.2289	7.23309	0.197865	0.347223	1.81005	1.81005	13.0923	7.23309
TGME49_213620	2.70312e-05	0.000139107	2.2349	2.2349	42.7657	19.1354	0.20889	0.360793	1.49648	1.49648	28.6357	19.1354
TGME49_253130	2.709e-05	0.000139317	0.397883	-2.5133	79.1058	198.817	0.0300512	0.0822759	0.584081	-1.71209	116.125	198.817
TGME49_245560	2.73828e-05	0.00014073	2.63261	2.63261	286.13	108.687	5.67485e-05	0.000374839	2.67277	2.67277	290.496	108.687
TGME49_248730	2.7434e-05	0.0001409	12.4755	12.4755	5.78931	0.464055	4.69542e-05	0.00031765	19.2502	19.2502	8.93315	0.464055
TGME49_264650	2.75574e-05	0.000141441	19.1583	19.1583	14.4429	0.753874	3.36121e-05	0.000237544	24.0595	24.0595	18.1379	0.753874
TGME49_209920	2.77226e-05	0.000142149	22.8253	22.8253	6.77267	0.296718	0.000454511	0.00235456	23.3876	23.3876	6.93953	0.296718
TGME49_214070	2.7732e-05	0.000142149	4.36757	4.36757	12.5692	2.87786	0.00314178	0.0126206	4.47914	4.47914	12.8903	2.87786
TGME49_212200	2.79598e-05	0.000143223	2.06236	2.06236	65.073	31.5527	0.340132	0.51033	1.3019	1.3019	41.0784	31.5527
TGME49_222188	2.80643e-05	0.000143663	5.12647	5.12647	8.92649	1.74126	4.08729e-09	5.74065e-08	13.358	13.358	23.2596	1.74126
TGME49_316670	2.83277e-05	0.000144916	3.86746	3.86746	10.2404	2.64782	6.49606e-07	6.33407e-06	7.6649	7.6649	20.2953	2.64782
TGME49_258720	2.85006e-05	0.000145705	0.464103	-2.1547	21.9353	47.2638	0.0720168	0.163849	1.46148	1.46148	69.075	47.2638
TGME49_269100	2.90621e-05	0.000148439	124.949	124.949	6.74997	0.0540218	3.8853e-06	3.32215e-05	249.227	249.227	13.4637	0.0540218
TGME49_225780	2.90735e-05	0.000148439	0.530537	-1.88488	34.1517	64.3719	0.0395645	0.1023	0.584442	-1.71103	37.6217	64.3719
TGME49_207100	2.91577e-05	0.000148771	8.60402	8.60402	8.41287	0.977784	0.304112	0.473071	2.60591	2.60591	2.54802	0.977784
TGME49_266080	2.93753e-05	0.000149783	0.306887	-3.25853	317.88	1035.82	0.000159245	0.000943707	0.331928	-3.0127	343.818	1035.82
TGME49_248170	2.95681e-05	0.000150667	4.17061	4.17061	15.0161	3.60046	6.31409e-07	6.18765e-06	7.61094	7.61094	27.4029	3.60046
TGME49_263820	2.99975e-05	0.000152756	2.74895	2.74895	38.8108	14.1184	0.167941	0.309217	1.67588	1.67588	23.6608	14.1184
TGME49_212170	3.01413e-05	0.000153387	3.71389	3.71389	41.5575	11.1898	0.0467819	0.117196	2.29559	2.29559	25.687	11.1898
TGME49_460460-t26_1	3.07046e-05	0.000156152	0.538457	-1.85716	90.0138	167.17	6.3946e-07	6.25732e-06	0.28641	-3.49149	47.8792	167.17
TGME49_235000	3.10664e-05	0.000157889	3.70623	3.70623	20.602	5.55877	2.1193e-05	0.000156752	5.24348	5.24348	29.1473	5.55877
TGME49_321570	3.14025e-05	0.000159493	1.73872	1.73872	255.519	146.958	0.000300342	0.00163424	1.76063	1.76063	258.739	146.958
TGME49_306510	3.15093e-05	0.000159931	5.2447	5.2447	104.923	20.0055	4.90738e-05	0.000330029	5.47404	5.47404	109.511	20.0055
TGME49_320130	3.18342e-05	0.000161475	0.480647	-2.08053	26.3617	54.8463	0.960076	0.976517	1.01161	1.01161	55.4831	54.8463
TGME49_459930-t26_1	3.19197e-05	0.000161803	0.636015	-1.57229	397.44	624.891	0.000348174	0.00185812	0.63313	-1.57945	395.637	624.891
TGME49_244050	3.21107e-05	0.00016258	8.06112	8.06112	6.58589	0.816994	8.12375e-08	9.26846e-07	20.1857	20.1857	16.4916	0.816994
TGME49_460280-t26_1	3.21147e-05	0.00016258	0.607403	-1.64635	203.951	335.775	3.89469e-06	3.32652e-05	0.474822	-2.10605	159.433	335.775
TGME49_275640	3.21629e-05	0.000162715	0.598849	-1.66987	86.0474	143.688	0.00104199	0.00489301	0.522561	-1.91365	75.0857	143.688
TGME49_238950	3.21834e-05	0.000162715	0.36611	-2.73142	23.5167	64.234	0.0173881	0.0530784	0.445396	-2.24519	28.6095	64.234
TGME49_236650	3.22175e-05	0.000162782	1.90457	1.90457	214.142	112.436	5.06146e-06	4.22567e-05	2.22702	2.22702	250.396	112.436
TGME49_214580	3.24144e-05	0.000163535	229.471	229.471	6.72598	0.0293108	1.0521e-05	8.25244e-05	391.666	391.666	11.48	0.0293108
TGME49_234200	3.24237e-05	0.000163535	2.23715	2.23715	30.207	13.5025	0.27804	0.443689	1.48368	1.48368	20.0333	13.5025
TGME49_315100	3.24295e-05	0.000163535	0.294581	-3.39465	12.2074	41.4399	0.0757106	0.169918	0.496438	-2.01435	20.5723	41.4399
TGME49_271025	3.28749e-05	0.000165674	10.4235	10.4235	5.68987	0.545871	0.355445	0.526603	2.39653	2.39653	1.3082	0.545871
TGME49_261680	3.3368e-05	0.000168049	10.0325	10.0325	4.92492	0.490898	5.92168e-06	4.86553e-05	20.0236	20.0236	9.82956	0.490898
TGME49_207420	3.35052e-05	0.000168558	0.529083	-1.89006	56.7168	107.198	0.0995931	0.208933	0.706756	-1.41492	75.7631	107.198
TGME49_202900	3.35123e-05	0.000168558	2.29746	2.29746	131.864	57.3956	1.22619e-05	9.51242e-05	2.69017	2.69017	154.404	57.3956
TGME49_211730	3.35826e-05	0.000168803	2.46952	2.46952	38.4138	15.5551	0.00118791	0.00547813	2.63368	2.63368	40.9672	15.5551
TGME49_248740	3.37207e-05	0.000169387	0.692602	-1.44383	381.642	551.026	4.04575e-16	1.14058e-14	0.325726	-3.07006	179.484	551.026
TGME49_233300	3.4043e-05	0.000170896	0.157053	-6.36727	3.66329	23.3251	0.00987175	0.0331515	0.10924	-9.15419	2.54803	23.3251
TGME49_239510	3.42453e-05	0.0001718	13.0269	13.0269	10.5823	0.812346	0.0139579	0.0442388	7.75261	7.75261	6.2978	0.812346
TGME49_223960	3.43232e-05	0.00017208	0.473306	-2.1128	46.7462	98.7653	4.83849e-05	0.000325677	0.264385	-3.78236	26.1121	98.7653
TGME49_285790	3.55247e-05	0.00017799	75.4546	75.4546	4.08599	0.0541516	1.77454e-06	1.61493e-05	185.654	185.654	10.0535	0.0541516
TGME49_273650	3.57359e-05	0.000178932	6.71917	6.71917	10.7773	1.60396	1.59852e-06	1.46675e-05	12.5586	12.5586	20.1435	1.60396
TGME49_246580	3.63527e-05	0.000181893	0.651115	-1.53583	160.084	245.861	0.000129074	0.000787704	0.551475	-1.81332	135.586	245.861
TGME49_250720	3.63739e-05	0.000181893	11.0093	11.0093	16.6232	1.50993	0.075355	0.169251	4.23992	4.23992	6.40199	1.50993
TGME49_313670	3.64425e-05	0.000182119	1.85329	1.85329	149.966	80.919	0.235087	0.392535	1.27126	1.27126	102.869	80.919
TGME49_248760	3.75425e-05	0.000187495	14.0416	14.0416	9.15199	0.651777	0.00689336	0.0246381	9.74995	9.74995	6.35479	0.651777
TGME49_252385	3.78103e-05	0.000188712	9.51743	9.51743	7.81442	0.821063	9.24975e-08	1.04308e-06	23.6951	23.6951	19.4551	0.821063
TGME49_213690	3.80567e-05	0.00018982	1.99141	1.99141	126.635	63.5905	7.44068e-07	7.20099e-06	2.61274	2.61274	166.146	63.5905
TGME49_261400	3.82051e-05	0.000190438	0.533557	-1.87421	130.655	244.876	4.37393e-05	0.000297756	0.440147	-2.27197	107.781	244.876
TGME49_301355	3.82756e-05	0.000190667	12.7771	12.7771	9.16092	0.716978	0.0256095	0.0723031	6.94365	6.94365	4.97845	0.716978
TGME49_224800	3.83089e-05	0.000190711	0.397072	-2.51843	21.8169	54.9445	0.000538204	0.00273531	0.160928	-6.21397	8.84209	54.9445
TGME49_209650	3.8609e-05	0.000192082	3.30866	3.30866	17.7824	5.3745	0.367999	0.538639	1.64757	1.64757	8.85486	5.3745
TGME49_242260	3.89814e-05	0.000193721	1.81619	1.81619	105.331	57.9955	0.214972	0.368354	1.30419	1.30419	75.637	57.9955
TGME49_459920-t26_1	3.90245e-05	0.000193721	0.501781	-1.9929	73.4691	146.417	0.000248223	0.00138652	0.412653	-2.42334	60.4193	146.417
TGME49_275420	3.9036e-05	0.000193721	2.40687	2.40687	36.3835	15.1165	0.309334	0.47804	1.44992	1.44992	21.9177	15.1165
TGME49_247940	3.9038e-05	0.000193721	23.901	23.901	5.9799	0.250194	0.00393822	0.0153504	17.3761	17.3761	4.34741	0.250194
TGME49_310885	3.91759e-05	0.000194281	0.371174	-2.69415	26.2074	70.6067	0.00276423	0.0112965	0.334868	-2.98626	23.6439	70.6067
TGME49_313470	3.93652e-05	0.00019506	2.90363	2.90363	20.0249	6.89651	0.0535471	0.130085	2.2879	2.2879	15.7786	6.89651
TGME49_213300	3.9383e-05	0.00019506	3.78595	3.78595	23.4797	6.20181	0.27982	0.446151	1.78138	1.78138	11.0478	6.20181
TGME49_461480-t26_1	3.94925e-05	0.000195478	0.590184	-1.69439	14692.4	24894.6	0.0028628	0.011626	0.681247	-1.4679	16959.4	24894.6
TGME49_229000	3.95647e-05	0.000195711	0.635537	-1.57347	249.136	392.008	0.000265537	0.00146952	0.598975	-1.66952	234.803	392.008
TGME49_306670	3.99878e-05	0.000197678	0.575098	-1.73883	214.369	372.752	0.380401	0.551706	0.876068	-1.14146	326.556	372.752
TGME49_203000	4.00668e-05	0.000197943	32.564	32.564	3.56738	0.10955	2.81167e-05	0.000202009	57.6028	57.6028	6.31039	0.10955
TGME49_215920	4.0515e-05	0.00020003	3.83629	3.83629	25.8422	6.73625	0.000403093	0.00212066	4.2414	4.2414	28.5711	6.73625
TGME49_260180	4.09183e-05	0.000201893	0.534308	-1.87158	134.079	250.94	0.0147883	0.0464358	0.639257	-1.56432	160.415	250.94
TGME49_314090	4.21188e-05	0.000207685	0.600769	-1.66453	69.188	115.166	0.000843408	0.00407866	0.47831	-2.09069	55.0849	115.166
TGME49_266060	4.28263e-05	0.000211039	0.585972	-1.70656	263.24	449.236	0.00189405	0.00819668	0.622417	-1.60664	279.612	449.236
TGME49_246460	4.2909e-05	0.000211313	2.08746	2.08746	36.2103	17.3466	0.000205892	0.00118145	2.62936	2.62936	45.6105	17.3466
TGME49_268985	4.44027e-05	0.000218531	0.298909	-3.3455	14.8695	49.7461	0.250986	0.411922	0.669697	-1.49321	33.3148	49.7461
TGME49_285770	4.52233e-05	0.000222429	7.58928	7.58928	4.94411	0.651459	7.05975e-11	1.23443e-09	29.1887	29.1887	19.0153	0.651459
TGME49_297310	4.52991e-05	0.000222572	30.4606	30.4606	3.7161	0.121997	0.000442669	0.00229934	35.7396	35.7396	4.36013	0.121997
TGME49_228395	4.53096e-05	0.000222572	6.84514	6.84514	7.32878	1.07066	0.338058	0.508217	2.37987	2.37987	2.54802	1.07066
TGME49_263180	4.54476e-05	0.000223109	0.535914	-1.86597	87.4845	163.243	0.00121548	0.00557975	0.503628	-1.98559	82.2139	163.243
TGME49_315958	4.58055e-05	0.000224694	0.159625	-6.26469	3.11027	19.4849	0.0814981	0.179287	0.336094	-2.97536	6.54875	19.4849
TGME49_217610	4.58282e-05	0.000224694	0.50516	-1.97957	152.066	301.026	0.0426846	0.108895	0.681244	-1.4679	205.072	301.026
TGME49_320592	4.61966e-05	0.000226357	2.88414	2.88414	76.1232	26.3937	0.00324003	0.0129543	2.48663	2.48663	65.6315	26.3937
TGME49_460840-t26_1	4.6251e-05	0.000226482	0.542379	-1.84373	84.6989	156.162	2.88337e-06	2.50956e-05	0.309696	-3.22897	48.3627	156.162
TGME49_228240	4.70461e-05	0.00023023	5.43887	5.43887	23.8253	4.38055	0.0611574	0.144202	2.92243	2.92243	12.8018	4.38055
TGME49_213350	4.74336e-05	0.00023198	0.477278	-2.09521	260.641	546.099	0.404187	0.573937	0.853497	-1.17165	466.094	546.099
TGME49_289280	4.8299e-05	0.000236064	32.7467	32.7467	4.44473	0.135731	0.00960221	0.0324565	18.7725	18.7725	2.54801	0.135731
TGME49_216053	4.8862e-05	0.000238666	9.86676	9.86676	6.18142	0.626489	0.139181	0.269729	4.06713	4.06713	2.54802	0.626489
TGME49_260400	4.89849e-05	0.000239117	2.16268	2.16268	90.3186	41.7623	6.1481e-14	1.46295e-12	4.66792	4.66792	194.943	41.7623
TGME49_205390	4.91434e-05	0.00023974	2.4197	2.4197	151.996	62.816	6.51921e-09	8.83728e-08	3.83347	3.83347	240.803	62.816
TGME49_200270	4.94188e-05	0.000240932	2.13475	2.13475	212.502	99.5439	2.30987e-06	2.04008e-05	2.61554	2.61554	260.361	99.5439
TGME49_269180	4.96996e-05	0.000242033	2.29138	2.29138	48.258	21.0606	0.0018617	0.00808366	2.36406	2.36406	49.7887	21.0606
TGME49_214570	4.97067e-05	0.000242033	9.80911	9.80911	5.61826	0.572759	0.38175	0.552837	2.28402	2.28402	1.3082	0.572759
TGME49_215990	5.05204e-05	0.000245841	2.68815	2.68815	76.1901	28.343	0.00556247	0.0205223	2.27743	2.27743	64.5492	28.343
TGME49_248440	5.08341e-05	0.000247213	2.57421	2.57421	46.3314	17.9983	1.36565e-07	1.49874e-06	4.18004	4.18004	75.2337	17.9983
TGME49_270360	5.11158e-05	0.000248427	0.561343	-1.78144	58.7424	104.646	0.0354294	0.0934811	0.638868	-1.56527	66.8552	104.646
TGME49_231390	5.13655e-05	0.000249485	121.451	121.451	6.55792	0.0539965	0.0235932	0.0676414	24.2273	24.2273	1.30819	0.0539965
TGME49_282130	5.18349e-05	0.000251608	2.03851	2.03851	68.4287	33.568	0.00876224	0.030048	1.89013	1.89013	63.4477	33.568
TGME49_459230-t26_1	5.2023e-05	0.000252364	0.44506	-2.24689	27.1613	61.0284	0.00128173	0.00586311	0.290516	-3.44215	17.7297	61.0284
TGME49_223120	5.21905e-05	0.000253018	10.2345	10.2345	8.44868	0.825509	0.0501786	0.123674	5.36166	5.36166	4.4261	0.825509
TGME49_225560	5.30191e-05	0.000256875	0.489669	-2.0422	234.536	478.969	4.98589e-07	4.97375e-06	0.354168	-2.82352	169.635	478.969
TGME49_292935	5.31797e-05	0.000257493	72.9002	72.9002	6.03299	0.0827569	2.26366e-05	0.000166165	119.397	119.397	9.88095	0.0827569
TGME49_284570	5.3518e-05	0.00025897	6.1747	6.1747	9.81134	1.58896	0.601156	0.739306	1.60358	1.60358	2.54802	1.58896
TGME49_252990	5.4314e-05	0.000262658	3.17022	3.17022	27.9369	8.81229	0.979166	0.9871	0.985342	-1.01488	8.68312	8.81229
TGME49_315802	5.47489e-05	0.000264597	16.674	16.674	5.9259	0.355398	0.0559072	0.134071	7.16946	7.16946	2.54801	0.355398
TGME49_281580	5.5097e-05	0.000266114	0.49643	-2.01438	28.9221	58.2603	0.00694738	0.0248084	0.417132	-2.39732	24.3022	58.2603
TGME49_320250	5.5329e-05	0.000267069	19.0755	19.0755	5.66194	0.296818	0.158302	0.296664	4.4074	4.4074	1.30819	0.296818
TGME49_458150-t26_1	5.5809e-05	0.000269219	0.580886	-1.72151	126.769	218.235	0.000476239	0.00245568	0.526273	-1.90015	114.851	218.235
TGME49_216500	5.60956e-05	0.000270433	2.33119	2.33119	33.4709	14.3579	0.207749	0.359019	1.56982	1.56982	22.5392	14.3579
TGME49_202100	5.67874e-05	0.000273599	33.3818	33.3818	4.4989	0.134771	0.0100819	0.0337261	18.9062	18.9062	2.54801	0.134771
TGME49_254320	5.68338e-05	0.000273653	13.7191	13.7191	5.94686	0.433473	0.00957393	0.032375	10.1976	10.1976	4.42038	0.433473
TGME49_299110	5.72409e-05	0.000275443	0.0764808	-13.0752	1.45064	18.9674	0.0215978	0.0630118	0.134338	-7.44393	2.54803	18.9674
TGME49_264670	5.74145e-05	0.000276108	2.44868	2.44868	28.2325	11.5297	0.488031	0.645152	1.33781	1.33781	15.4245	11.5297
TGME49_253940	5.74752e-05	0.000276229	1.68686	1.68686	95.9879	56.9034	0.0148043	0.0464672	1.59193	1.59193	90.5862	56.9034
TGME49_238200	5.76504e-05	0.0002769	1.79716	1.79716	92.4781	51.4579	0.244284	0.404076	0.726466	-1.37653	37.3824	51.4579
TGME49_203180	5.78052e-05	0.000277472	7.30269	7.30269	9.77916	1.33912	0.140908	0.271926	3.30148	3.30148	4.42107	1.33912
TGME49_233280	5.81247e-05	0.000278834	22.1181	22.1181	3.61884	0.163614	0.0491918	0.121782	7.9956	7.9956	1.30819	0.163614
TGME49_314260	5.83165e-05	0.000279581	1.57917	1.57917	938.281	594.16	0.00247795	0.0102887	1.45052	1.45052	861.838	594.16
TGME49_320070	5.85147e-05	0.000280359	0.594228	-1.68286	60.6893	102.131	0.0963568	0.203003	0.719753	-1.38937	73.5094	102.131
TGME49_246330	5.9479e-05	0.000284804	1.7322	1.7322	86.161	49.7408	0.897572	0.938797	0.969185	-1.0318	48.208	49.7408
TGME49_277920	6.03978e-05	0.000289025	0.557601	-1.7934	44.3571	79.55	0.584946	0.725564	0.894444	-1.11801	71.153	79.55
TGME49_316270	6.09489e-05	0.000291336	0.332358	-3.0088	18.7156	56.3116	0.01063	0.0352715	0.361008	-2.77002	20.329	56.3116
TGME49_310250	6.09556e-05	0.000291336	5.09195	5.09195	14.2644	2.80137	0.39276	0.563182	0.466985	-2.14139	1.3082	2.80137
TGME49_272280	6.22134e-05	0.000297138	44.5787	44.5787	4.80709	0.107834	0.00864505	0.0297188	23.629	23.629	2.54801	0.107834
TGME49_294880	6.22459e-05	0.000297138	3.24026	3.24026	18.4415	5.69138	0.00158679	0.00704726	3.6403	3.6403	20.7183	5.69138
TGME49_298820	6.24028e-05	0.000297705	11.9925	11.9925	4.87914	0.406849	0.229756	0.385952	3.21543	3.21543	1.3082	0.406849
TGME49_212410	6.28623e-05	0.000299713	9.09259	9.09259	9.42973	1.03708	0.0186783	0.0560926	6.18712	6.18712	6.41654	1.03708
TGME49_233230	6.30442e-05	0.00030039	0.562788	-1.77687	63.8304	113.418	0.0810691	0.178545	0.702388	-1.42372	79.6635	113.418
TGME49_321490	6.30815e-05	0.00030039	14.5898	14.5898	10.9051	0.747447	8.12874e-07	7.78938e-06	32.3164	32.3164	24.1548	0.747447
TGME49_248820	6.31915e-05	0.00030073	17.7248	17.7248	5.28309	0.298061	0.0390658	0.101324	8.54862	8.54862	2.54801	0.298061
TGME49_237280	6.33434e-05	0.000301257	1.74741	1.74741	109.973	62.9348	7.22031e-06	5.85745e-05	2.20683	2.20683	138.886	62.9348
TGME49_237160	6.34001e-05	0.000301257	2.12529	2.12529	40.5877	19.0975	0.219461	0.373906	1.4805	1.4805	28.2738	19.0975
TGME49_248770	6.34184e-05	0.000301257	2.09712	2.09712	41.5288	19.8028	0.00148373	0.00663501	2.32998	2.32998	46.1402	19.8028
TGME49_286580	6.35748e-05	0.000301816	0.475633	-2.10246	83.0167	174.539	1.69057e-08	2.12167e-07	0.147851	-6.76358	25.8057	174.539
TGME49_311440	6.43892e-05	0.000305495	2.51259	2.51259	101.999	40.5954	0.328115	0.497887	1.34077	1.34077	54.4292	40.5954
TGME49_208850	6.45592e-05	0.000306115	7.15014	7.15014	10.0958	1.41197	0.934233	0.959522	0.926503	-1.07933	1.3082	1.41197
TGME49_217520	6.50143e-05	0.000308085	0.634308	-1.57652	206.789	326.008	0.000141418	0.000849878	0.562729	-1.77706	183.454	326.008
TGME49_249000	6.5583e-05	0.000310502	2.82581	2.82581	23.6646	8.37446	0.158674	0.297253	0.304261	-3.28665	2.54803	8.37446
TGME49_263470	6.56042e-05	0.000310502	0.208061	-4.80629	5.24756	25.2213	0.00728654	0.0258064	0.101027	-9.89835	2.54803	25.2213
TGME49_207730	6.61027e-05	0.000312672	53.6508	53.6508	5.77936	0.107722	0.0114298	0.0371958	23.6536	23.6536	2.548	0.107722
TGME49_310050	6.68403e-05	0.000315969	2.41898	2.41898	142.823	59.0426	0.0275151	0.0765993	0.452037	-2.21221	26.6894	59.0426
TGME49_264630	6.70975e-05	0.000316992	3.9225	3.9225	24.6092	6.27386	2.81308e-11	5.15026e-10	11.0058	11.0058	69.0491	6.27386
TGME49_285150	6.72844e-05	0.000317682	1.93623	1.93623	65.5635	33.8614	0.60706	0.74317	1.15333	1.15333	39.0533	33.8614
TGME49_311720	6.85245e-05	0.000323341	0.377791	-2.64697	624.195	1652.22	6.85479e-07	6.65882e-06	0.284374	-3.5165	469.849	1652.22
TGME49_229210	6.87082e-05	0.000323939	0.534771	-1.86996	66.0048	123.426	0.000138048	0.000833969	0.378664	-2.64086	46.7371	123.426
TGME49_230690	6.87346e-05	0.000323939	1.77999	1.77999	82.2827	46.2264	0.000209929	0.00120019	2.06743	2.06743	95.57	46.2264
TGME49_214560	6.89144e-05	0.00032459	3.19243	3.19243	120.817	37.845	0.00110714	0.00514921	2.84251	2.84251	107.575	37.845
TGME49_263080	6.93258e-05	0.00032633	0.33028	-3.02774	52.0139	157.484	7.98606e-05	0.000512136	0.2462	-4.06174	38.7726	157.484
TGME49_262660	6.96932e-05	0.000327861	3.09056	3.09056	29.8708	9.66519	0.000179972	0.00105347	3.76966	3.76966	36.4345	9.66519
TGME49_283702	7.01913e-05	0.000330005	16.9793	16.9793	8.6691	0.510568	0.126853	0.251861	4.99055	4.99055	2.54801	0.510568
TGME49_309300	7.02542e-05	0.000330101	112.563	112.563	15.0963	0.134114	0.110601	0.22653	9.7543	9.7543	1.30819	0.134114
TGME49_315300	7.11116e-05	0.000333872	1.83593	1.83593	120.006	65.3651	0.000170637	0.00100586	2.04258	2.04258	133.513	65.3651
TGME49_312240	7.11424e-05	0.000333872	45.444	45.444	6.11274	0.134512	0.00152714	0.00681344	35.8976	35.8976	4.82864	0.134512
TGME49_250955	7.12394e-05	0.000334125	0.119277	-8.38388	2.77106	23.2323	0.00112526	0.00521789	0.0563098	-17.7589	1.3082	23.2323
TGME49_263240	7.19584e-05	0.000337294	0.424397	-2.35628	27.65	65.1511	0.502609	0.658077	0.837432	-1.19413	54.5596	65.1511
TGME49_211380	7.22278e-05	0.000338353	252.587	252.587	3.8011	0.0150487	0.00106375	0.00497117	169.316	169.316	2.54799	0.0150487
TGME49_300110	7.24249e-05	0.000339072	3.99633	3.99633	12.0477	3.01468	0.596286	0.735526	1.47776	1.47776	4.45499	3.01468
TGME49_257740	7.29518e-05	0.000341334	0.0767982	-13.0211	1.34583	17.5243	0.00282874	0.0115117	0.074651	-13.3957	1.3082	17.5243
TGME49_254710	7.31279e-05	0.000341952	0.445569	-2.24432	29.8282	66.9441	0.0116838	0.0378491	0.452895	-2.20802	30.3187	66.9441
TGME49_209710	7.39298e-05	0.000345494	0.210651	-4.7472	4.62595	21.9603	0.578321	0.721333	0.789	-1.26743	17.3267	21.9603
TGME49_203682	7.4574e-05	0.000348296	19.2021	19.2021	13.1162	0.683059	0.000179449	0.00105222	21.6584	21.6584	14.794	0.683059
TGME49_227960	7.48522e-05	0.000349385	0.480617	-2.08066	80.7433	167.999	8.48394e-06	6.79152e-05	0.302435	-3.30649	50.8089	167.999
TGME49_292130	7.60631e-05	0.000354824	0.68502	-1.45981	335.308	489.487	0.0112756	0.0368328	1.30732	1.30732	639.914	489.487
TGME49_267875	7.65435e-05	0.000356852	7.87846	7.87846	5.55246	0.704765	0.022821	0.0659383	6.26348	6.26348	4.41428	0.704765
TGME49_224620	7.6592e-05	0.000356864	2.13932	2.13932	240.333	112.341	0.0239533	0.0684718	1.63574	1.63574	183.76	112.341
TGME49_226300	7.67734e-05	0.000357312	3.44632	3.44632	54.2997	15.7558	7.59682e-05	0.000491362	4.0413	4.0413	63.674	15.7558
TGME49_243450	7.67801e-05	0.000357312	0.47266	-2.11569	33.1517	70.1387	0.000889205	0.00427079	0.312326	-3.20178	21.9062	70.1387
TGME49_458590-t26_1	7.69096e-05	0.000357608	1.83542	1.83542	157.905	86.032	0.00171356	0.00754142	1.79867	1.79867	154.743	86.032
TGME49_221250	7.69547e-05	0.000357608	2.65535	2.65535	125.69	47.3346	0.00480925	0.018139	2.20977	2.20977	104.599	47.3346
TGME49_258570	7.69816e-05	0.000357608	211.997	211.997	3.19029	0.0150488	1.77267e-08	2.21398e-07	1740.54	1740.54	26.1929	0.0150488
TGME49_316560	7.75839e-05	0.000360191	29.0046	29.0046	3.96354	0.136652	0.00910074	0.0310447	18.646	18.646	2.54801	0.136652
TGME49_216170	7.77928e-05	0.000360946	1.65939	1.65939	64.3968	38.8075	0.0241	0.068833	1.60953	1.60953	62.4619	38.8075
TGME49_226110	7.80141e-05	0.000361757	11.6026	11.6026	5.34232	0.460443	0.0797872	0.176521	5.53383	5.53383	2.54801	0.460443
TGME49_272265	7.85478e-05	0.000364014	38.4419	38.4419	3.14449	0.0817984	0.000230598	0.00129738	53.2519	53.2519	4.35593	0.0817984
TGME49_278380	7.89877e-05	0.000365835	54.5834	54.5834	7.33573	0.134395	4.1168e-05	0.000283727	83.2931	83.2931	11.1942	0.134395
TGME49_219710	7.98647e-05	0.000369677	2.17228	2.17228	32.5503	14.9844	4.25555e-05	0.000291483	3.02242	3.02242	45.2892	14.9844
TGME49_239270	8.02432e-05	0.000371208	1.4681	1.4681	133.266	90.7746	0.00785376	0.0274652	1.48754	1.48754	135.031	90.7746
TGME49_462910-t26_1	8.07531e-05	0.000373345	2.48505	2.48505	787.939	317.071	1.56514e-06	1.43953e-05	3.08852	3.08852	979.282	317.071
TGME49_210408	8.23252e-05	0.000380387	0.572959	-1.74533	470.359	820.93	8.02908e-05	0.000513347	0.541676	-1.84612	444.678	820.93
TGME49_458430-t26_1	8.30395e-05	0.000383446	0.543937	-1.83845	228.017	419.198	1.18574e-05	9.21703e-05	0.44616	-2.24135	187.03	419.198
TGME49_459360-t26_1	8.30856e-05	0.000383446	0.628167	-1.59193	140.81	224.161	6.9099e-07	6.70398e-06	0.390327	-2.56195	87.496	224.161
TGME49_210778	8.34539e-05	0.000384917	0.394216	-2.53668	15.4843	39.2786	0.0018398	0.00800644	0.114255	-8.75238	4.48776	39.2786
TGME49_256700	8.35398e-05	0.000385085	12.3693	12.3693	11.4319	0.924222	0.731526	0.83485	1.41546	1.41546	1.3082	0.924222
TGME49_215160	8.45339e-05	0.000389437	0.482999	-2.0704	327.882	678.847	0.00779981	0.0273626	0.593164	-1.68587	402.668	678.847
TGME49_321450	8.51385e-05	0.00039199	1.77236	1.77236	201.28	113.566	0.0119743	0.0386664	1.56217	1.56217	177.409	113.566
TGME49_305635	8.83589e-05	0.000406576	6.25798	6.25798	6.48873	1.03687	0.00646298	0.0232817	6.51414	6.51414	6.75434	1.03687
TGME49_221180	8.8795e-05	0.000408341	0.474809	-2.10611	27.5245	57.9695	0.000391425	0.00206627	0.189279	-5.2832	10.9724	57.9695
TGME49_458600-t26_1	8.93415e-05	0.000410612	0.522602	-1.9135	63.2472	121.024	0.00165582	0.00730796	0.464788	-2.15152	56.2504	121.024
TGME49_295420	9.03512e-05	0.000415008	0.573978	-1.74223	166.379	289.871	1.0507e-05	8.24971e-05	0.439655	-2.27451	127.443	289.871
TGME49_311010	9.04989e-05	0.000415441	0.382058	-2.6174	170.489	446.237	0.0353302	0.0933461	0.581408	-1.71996	259.446	446.237
TGME49_256788	9.09254e-05	0.000417152	13.1275	13.1275	11.4461	0.871912	0.692074	0.80917	1.50038	1.50038	1.3082	0.871912
TGME49_224235	9.13344e-05	0.000418782	0.236921	-4.22082	7.28386	30.7439	0.0784029	0.174411	0.420729	-2.37682	12.9348	30.7439
TGME49_305520	9.21574e-05	0.000422307	0.659262	-1.51685	217.122	329.34	0.126804	0.251829	1.20369	1.20369	396.424	329.34
TGME49_267855	9.41973e-05	0.0004314	3.32042	3.32042	19.9025	5.99396	0.00236191	0.00990195	3.56032	3.56032	21.3404	5.99396
TGME49_285445	9.53442e-05	0.000436396	9.66151	9.66151	8.95591	0.926968	0.297818	0.465887	2.74876	2.74876	2.54802	0.926968
TGME49_228080	9.64532e-05	0.000441212	2.82183	2.82183	30.2455	10.7184	0.0663532	0.153705	2.06227	2.06227	22.1043	10.7184
TGME49_242580	9.79123e-05	0.000447624	1.73208	1.73208	146.667	84.6772	0.000373917	0.00198191	1.86599	1.86599	158.006	84.6772
TGME49_280590	9.82179e-05	0.000448757	6.90805	6.90805	7.20071	1.04236	0.268611	0.433532	2.71716	2.71716	2.83227	1.04236
TGME49_308096	9.91781e-05	0.000452878	4.92469	4.92469	29.6195	6.0145	1.29511e-08	1.66291e-07	11.4416	11.4416	68.8157	6.0145
TGME49_229405	0.00010088	0.00046038	5.0224	5.0224	29.4246	5.85869	0.000326872	0.00175649	5.51535	5.51535	32.3127	5.85869
TGME49_247970	0.000101041	0.0004607	3.42185	3.42185	19.3069	5.64225	0.00228261	0.00963177	3.6787	3.6787	20.7561	5.64225
TGME49_285940	0.000101069	0.0004607	8.29575	8.29575	13.5922	1.63846	1.27494e-06	1.18522e-05	16.917	16.917	27.7178	1.63846
TGME49_277930	0.000101648	0.000463005	2.90834	2.90834	35.3544	12.1562	0.000183715	0.00107238	3.53162	3.53162	42.9311	12.1562
TGME49_258880	0.000101693	0.000463005	2.97743	2.97743	16.4668	5.53056	0.0881954	0.19036	0.23654	-4.22761	1.3082	5.53056
TGME49_252350	0.000102348	0.000465714	11.0612	11.0612	21.8338	1.9739	0.166453	0.307276	3.22617	3.22617	6.36815	1.9739
TGME49_317705	0.000102554	0.000466379	2.42309	2.42309	42.3914	17.4948	0.0409025	0.104933	1.9452	1.9452	34.0308	17.4948
TGME49_228300	0.000102725	0.000466885	0.275707	-3.62703	8.47306	30.7321	0.0139305	0.044188	0.21692	-4.61	6.66639	30.7321
TGME49_262110	0.000102872	0.000467279	3.25998	3.25998	16.432	5.04052	3.80401e-06	3.2598e-05	5.67482	5.67482	28.6041	5.04052
TGME49_240700	0.00010584	0.000480481	1.85598	1.85598	43.0441	23.1921	0.672621	0.794727	1.14143	1.14143	26.4721	23.1921
TGME49_244540	0.000106714	0.000483996	0.440918	-2.268	127.556	289.296	0.00793788	0.0276847	0.534936	-1.86938	154.755	289.296
TGME49_267020	0.000106739	0.000483996	0.228889	-4.36894	7.21151	31.5066	0.000223366	0.00126309	0.0415215	-24.0839	1.3082	31.5066
TGME49_244080	0.000109369	0.000495631	0.520118	-1.92264	42.9297	82.5384	0.0456564	0.115	0.609053	-1.64189	50.2702	82.5384
TGME49_269420	0.000109754	0.000497087	3.46179	3.46179	17.0796	4.93377	0.000413695	0.00217204	4.41637	4.41637	21.7893	4.93377
TGME49_213590	0.000110538	0.000500347	0.574039	-1.74204	142.962	249.045	4.50465e-06	3.8016e-05	0.401588	-2.49011	100.014	249.045
TGME49_211440	0.000111465	0.00050425	3.9664	3.9664	63.8296	16.0926	0.443207	0.607254	1.4309	1.4309	23.0268	16.0926
TGME49_212290	0.000112512	0.000508692	0.586398	-1.70533	269.649	459.84	0.12478	0.248569	0.790207	-1.26549	363.369	459.84
TGME49_320010	0.00011345	0.000512635	2.34737	2.34737	30.9567	13.1878	0.699226	0.814473	0.828942	-1.20636	10.9319	13.1878
TGME49_271110	0.000115788	0.000522894	3.05233	3.05233	14.1162	4.62472	3.74709e-09	5.2915e-08	7.3894	7.3894	34.1739	4.62472
TGME49_259950	0.00011627	0.000524768	0.508566	-1.96631	56.7792	111.646	9.32666e-07	8.85009e-06	0.101101	-9.89115	11.2874	111.646
TGME49_278720	0.000116868	0.000527161	2.55863	2.55863	121.673	47.5538	0.197265	0.346561	1.46658	1.46658	69.7415	47.5538
TGME49_229500	0.000117146	0.000528109	0.289516	-3.45404	9.55193	32.9927	0.0288411	0.0796088	0.329789	-3.03224	10.8806	32.9927
TGME49_273510	0.000118522	0.000534003	291.007	291.007	4.37931	0.0150488	0.000132217	0.00080499	391.408	391.408	5.89023	0.0150488
TGME49_240390	0.000118774	0.000534826	53.1849	53.1849	4.30525	0.0809487	7.70525e-05	0.000496312	86.5176	86.5176	7.00349	0.0809487
TGME49_461220-t26_1	0.000120202	0.000540945	0.554226	-1.80432	192.348	347.057	0.231438	0.387856	0.81567	-1.22599	283.084	347.057
TGME49_230040	0.000120834	0.000543472	7.55035	7.55035	5.53253	0.732751	0.176803	0.320378	3.47733	3.47733	2.54802	0.732751
TGME49_314820	0.000121973	0.000548277	0.554217	-1.80435	57.627	103.979	0.0535435	0.130085	1.40119	1.40119	145.695	103.979
TGME49_203505	0.000124153	0.000557756	11.6192	11.6192	12.6541	1.08907	0.00362066	0.0142429	9.37399	9.37399	10.2089	1.08907
TGME49_305270	0.000124912	0.000560842	0.366842	-2.72597	57.408	156.493	2.66446e-06	2.33471e-05	0.166396	-6.00975	26.0398	156.493
TGME49_297060	0.000125268	0.000562117	0.652913	-1.5316	252.954	387.424	0.0113253	0.0369641	0.707902	-1.41262	274.259	387.424
TGME49_249010	0.000125364	0.000562222	1.46179	1.46179	282.028	192.934	0.000448896	0.00232857	1.54926	1.54926	298.905	192.934
TGME49_251180	0.000126934	0.000568935	0.361991	-2.7625	14.8618	41.0558	0.540161	0.69089	0.820519	-1.21874	33.6871	41.0558
TGME49_323200	0.000128424	0.000575133	222.258	222.258	3.63375	0.0163493	9.6774e-07	9.14943e-06	995.031	995.031	16.268	0.0163493
TGME49_262910	0.000128514	0.000575133	0.305859	-3.26948	11.3973	37.2631	7.80265e-05	0.000501341	0.0351072	-28.4842	1.3082	37.2631
TGME49_226740	0.000128538	0.000575133	0.462495	-2.16218	49.3386	106.679	0.000417338	0.00218509	0.344288	-2.90454	36.7283	106.679
TGME49_248190	0.000130824	0.000585024	2.07606	2.07606	94.5353	45.536	2.31026e-05	0.000169108	2.58625	2.58625	117.768	45.536
TGME49_250330	0.000130943	0.000585219	0.415753	-2.40527	24.8835	59.8516	0.000784962	0.00381737	0.223825	-4.46777	13.3963	59.8516
TGME49_266470	0.000131224	0.00058614	1.69952	1.69952	47.9803	28.2317	2.32438e-08	2.84818e-07	2.90504	2.90504	82.0143	28.2317
TGME49_310650	0.000133116	0.000594249	11.0959	11.0959	47.442	4.27562	0.396128	0.566178	1.9899	1.9899	8.50806	4.27562
TGME49_266300	0.000134533	0.000600232	0.214817	-4.65513	17.2224	80.1725	0.00634618	0.0229673	0.262236	-3.81335	21.0241	80.1725
TGME49_234540	0.000134997	0.000601955	0.36553	-2.73575	26.0319	71.2169	0.172731	0.315349	0.651214	-1.53559	46.3774	71.2169
TGME49_211910	0.000135241	0.000602699	31.338	31.338	12.6294	0.403007	0.0108889	0.0359163	15.294	15.294	6.16358	0.403007
TGME49_222860	0.000137645	0.000613058	0.623708	-1.60331	245.606	393.783	0.000767828	0.00375045	0.60134	-1.66295	236.798	393.783
TGME49_237080	0.000137742	0.000613142	23.0632	23.0632	9.67778	0.41962	0.000568579	0.00287467	24.0982	24.0982	10.1121	0.41962
TGME49_313960	0.000137894	0.000613467	0.370712	-2.69751	13.2063	35.6242	0.0459128	0.115446	0.433278	-2.30799	15.4352	35.6242
TGME49_315970	0.000138135	0.000614189	68.4983	68.4983	9.37151	0.136814	1.85275e-05	0.000139153	132.607	132.607	18.1425	0.136814
TGME49_214840	0.000138594	0.000615878	0.549041	-1.82136	226.188	411.969	0.00349143	0.0137693	0.593512	-1.68489	244.509	411.969
TGME49_252220	0.000138793	0.000616285	1.70011	1.70011	89.9437	52.9046	0.713969	0.823753	0.914207	-1.09384	48.3657	52.9046
TGME49_291000	0.000138844	0.000616285	0.426578	-2.34424	19.0938	44.7603	0.104163	0.216289	0.583153	-1.71482	26.1021	44.7603
TGME49_312300	0.00013939	0.000618356	4.20863	4.20863	8.49667	2.01887	0.0125029	0.0400679	4.30343	4.30343	8.68807	2.01887
TGME49_213950	0.000139586	0.000618871	1.56622	1.56622	116.248	74.222	0.0002758	0.00151876	1.8043	1.8043	133.919	74.222
TGME49_239800	0.00014101	0.000624827	0.633656	-1.57814	63.3099	99.912	2.76439e-05	0.000198796	0.308805	-3.23828	30.8534	99.912
TGME49_209790	0.000141771	0.000627844	0.210468	-4.75131	4.06881	19.3322	0.845041	0.906183	0.92081	-1.086	17.8013	19.3322
TGME49_293630	0.000142121	0.000629033	1.94747	1.94747	106.675	54.776	0.330743	0.500684	1.26505	1.26505	69.2944	54.776
TGME49_239130	0.000145338	0.000642908	3.27847	3.27847	11.7302	3.57795	0.301158	0.469696	1.89661	1.89661	6.78597	3.57795
TGME49_277060	0.000146007	0.0006455	47.5799	47.5799	3.9325	0.0826504	0.00607534	0.0221519	30.8287	30.8287	2.548	0.0826504
TGME49_241880	0.000150215	0.000663727	2.11477	2.11477	32.6596	15.4436	0.0023918	0.00999497	2.41104	2.41104	37.2352	15.4436
TGME49_295770	0.000150752	0.000665496	2.70059	2.70059	24.5728	9.09903	0.0393821	0.101906	2.2621	2.2621	20.5829	9.09903
TGME49_246930	0.000150786	0.000665496	0.549782	-1.8189	52.0202	94.6198	0.000709184	0.00350582	0.395951	-2.52557	37.4648	94.6198
TGME49_267720	0.000151222	0.000667038	0.578547	-1.72847	103.416	178.752	0.000424719	0.00221646	0.486573	-2.05519	86.9758	178.752
TGME49_293390	0.000152055	0.000670336	0.215145	-4.64802	8.43091	39.187	0.0569354	0.136019	0.381383	-2.62203	14.9453	39.187
TGME49_458010-t26_1	0.000154	0.000678526	0.529543	-1.88842	280.337	529.395	3.12288e-05	0.000221303	0.453505	-2.20505	240.083	529.395
TGME49_462900-t26_1	0.000154798	0.000681656	2.47657	2.47657	2759.48	1114.23	7.67827e-06	6.18474e-05	2.93783	2.93783	3273.42	1114.23
TGME49_259270	0.000155537	0.000684523	18.9789	18.9789	2.5794	0.135909	1.29509e-10	2.20505e-09	120.783	120.783	16.4155	0.135909
TGME49_216260	0.000158292	0.000696007	0.593038	-1.68623	45.9985	77.5641	0.350578	0.521676	0.822903	-1.21521	63.8277	77.5641
TGME49_252310	0.000158326	0.000696007	2.15199	2.15199	96.1335	44.6719	8.67437e-05	0.000548742	2.53184	2.53184	113.102	44.6719
TGME49_236520	0.000161657	0.000710248	0.480922	-2.07934	20.8868	43.4307	0.0181566	0.0548859	0.416408	-2.40149	18.0849	43.4307
TGME49_247510	0.000162399	0.000713109	0.662515	-1.5094	217.412	328.162	0.774631	0.860518	1.03717	1.03717	340.36	328.162
TGME49_293030	0.000162699	0.000714024	6.55482	6.55482	9.98648	1.52353	0.0115209	0.0374298	5.57482	5.57482	8.49343	1.52353
TGME49_243298	0.000164155	0.000720004	4.28735	4.28735	10.6532	2.4848	0.40273	0.572564	1.8622	1.8622	4.6272	2.4848
TGME49_274010	0.000165588	0.000725882	3.09326	3.09326	18.1974	5.88293	0.861693	0.91612	1.11655	1.11655	6.56861	5.88293
TGME49_306895	0.000166745	0.000730543	0.241387	-4.14272	17.4268	72.1942	0.00476434	0.0179958	0.25314	-3.95039	18.2752	72.1942
TGME49_213060	0.000169083	0.000740369	2.39318	2.39318	45.4953	19.0104	0.118455	0.238473	1.68853	1.68853	32.0997	19.0104
TGME49_310860	0.000171027	0.00074846	0.335908	-2.977	24.6789	73.4692	0.00456156	0.0173732	0.323418	-3.09198	23.7612	73.4692
TGME49_291640	0.000171315	0.000749298	0.466607	-2.14313	37.2323	79.7937	0.000313242	0.0016926	0.27237	-3.67148	21.7334	79.7937
TGME49_254660	0.000171888	0.000751383	1.77612	1.77612	167.515	94.3149	0.0342716	0.0912306	1.49765	1.49765	141.251	94.3149
TGME49_318160	0.000172095	0.000751451	0.502188	-1.99129	77.3184	153.963	0.00688956	0.0246379	0.531743	-1.88061	81.8689	153.963
TGME49_267585	0.000172097	0.000751451	1.99958	1.99958	32.3136	16.1602	1.54166e-07	1.68234e-06	3.54259	3.54259	57.2488	16.1602
TGME49_457580-t26_1	0.000172783	0.000754025	0.586238	-1.70579	157.501	268.665	0.00979599	0.0329804	0.638305	-1.56665	171.49	268.665
TGME49_312970	0.0001751	0.000763706	10.9439	10.9439	7.4262	0.678568	3.01112e-05	0.000214556	19.6233	19.6233	13.3158	0.678568
TGME49_221280	0.000176861	0.000770957	3.09014	3.09014	35.1765	11.3835	0.0846258	0.184343	2.0474	2.0474	23.3065	11.3835
TGME49_269120	0.000178062	0.000775758	20.028	20.028	2.19029	0.109361	1.11208e-10	1.91865e-09	133.87	133.87	14.6401	0.109361
TGME49_204300	0.000178429	0.000776919	26.4421	26.4421	3.61372	0.136665	0.0097992	0.0329804	18.6441	18.6441	2.54801	0.136665
TGME49_221410	0.000178881	0.000778372	0.251619	-3.97426	31.3665	124.659	0.00134688	0.00610373	0.24317	-4.11236	30.3132	124.659
TGME49_230380	0.000178962	0.000778372	0.669979	-1.49258	293.676	438.336	0.218734	0.373403	0.856993	-1.16687	375.651	438.336
TGME49_270830	0.000179723	0.000781242	0.517204	-1.93347	30.6147	59.1927	0.666618	0.791096	0.902202	-1.1084	53.4038	59.1927
TGME49_309230	0.000180411	0.000783797	9.24938	9.24938	22.4345	2.42552	3.37005e-09	4.81144e-08	34.1812	34.1812	82.9072	2.42552
TGME49_305480	0.000183345	0.000796099	2.21805	2.21805	24.6573	11.1167	0.000119985	0.000738023	3.15617	3.15617	35.0861	11.1167
TGME49_218550	0.000183717	0.000797269	1.58419	1.58419	265.053	167.311	0.541987	0.692138	1.10225	1.10225	184.42	167.311
TGME49_261540	0.000183859	0.000797442	0.264572	-3.77969	9.25488	34.9805	0.517816	0.672187	0.774012	-1.29197	27.0754	34.9805
TGME49_240430	0.000184957	0.000801755	0.210765	-4.74463	5.98745	28.4082	0.540628	0.691197	0.762321	-1.31178	21.6562	28.4082
TGME49_274290	0.000185777	0.000804863	2.50935	2.50935	35.6398	14.2028	1.61136e-07	1.75112e-06	4.4834	4.4834	63.6769	14.2028
TGME49_227615	0.000185883	0.000804873	11.9786	11.9786	12.1808	1.01688	0.372456	0.543379	2.50572	2.50572	2.54802	1.01688
TGME49_286020	0.00018665	0.000807746	4.7499	4.7499	24.0825	5.07011	0.000384016	0.00203129	5.56375	5.56375	28.2088	5.07011
TGME49_246920	0.000188393	0.000814833	0.287206	-3.48183	9.86188	34.3373	0.00229992	0.00968903	0.0742058	-13.476	2.54803	34.3373
TGME49_272730	0.000191315	0.000827013	5.79626	5.79626	19.1971	3.31198	0.0118951	0.0384686	4.42944	4.42944	14.6702	3.31198
TGME49_207120	0.000193006	0.000833858	3.38418	3.38418	54.4584	16.0921	0.0021002	0.00897895	3.1909	3.1909	51.3482	16.0921
TGME49_229730	0.000195115	0.000842504	186.277	186.277	5.45993	0.0293108	0.000388708	0.00205471	205.707	205.707	6.02946	0.0293108
TGME49_243160	0.000197827	0.000853739	95.9963	95.9963	5.26332	0.0548283	0.00749272	0.0264163	46.4723	46.4723	2.548	0.0548283
TGME49_458200-t26_1	0.000198045	0.000854205	0.689534	-1.45025	389.361	564.672	9.61463e-06	7.61827e-05	0.574701	-1.74003	324.518	564.672
TGME49_233695	0.000198773	0.000856869	0.482987	-2.07045	26.3588	54.5745	0.0149304	0.0467289	0.443026	-2.2572	24.1779	54.5745
TGME49_227000	0.000200069	0.00086198	0.50245	-1.99025	36.202	72.051	0.12238	0.244791	0.670396	-1.49166	48.3027	72.051
TGME49_261370	0.000200363	0.000862769	1.62045	1.62045	70.5496	43.537	0.0735868	0.166302	1.46117	1.46117	63.615	43.537
TGME49_264040	0.000200912	0.000864654	0.365344	-2.73715	112.095	306.82	0.00262951	0.0108084	0.41133	-2.43114	126.204	306.82
TGME49_244030	0.000201337	0.000866007	26.4983	26.4983	3.62156	0.136672	0.000137581	0.000832583	45.4078	45.4078	6.20595	0.136672
TGME49_313940	0.000203414	0.000874455	22.443	22.443	3.10415	0.138313	5.46577e-06	4.52438e-05	60.2534	60.2534	8.33383	0.138313
TGME49_313000	0.000203762	0.000875467	39.949	39.949	4.30486	0.107759	0.0103813	0.0345349	23.6454	23.6454	2.54801	0.107759
TGME49_313190	0.000205899	0.000884161	0.258533	-3.86797	14.4269	55.8029	0.020647	0.0608309	0.34069	-2.93522	19.0115	55.8029
TGME49_247240	0.000206886	0.00088791	0.330245	-3.02806	10.7326	32.4989	0.00966212	0.0326448	0.202055	-4.94915	6.56657	32.4989
TGME49_314790	0.000207889	0.000891722	0.488502	-2.04707	48.3042	98.8821	0.000901788	0.0043207	0.375244	-2.66494	37.1049	98.8821
TGME49_306060	0.000210221	0.000901229	0.504257	-1.98312	199.377	395.388	2.41369e-05	0.000176016	0.404322	-2.47327	159.864	395.388
TGME49_320020	0.000212219	0.000909293	0.596925	-1.67525	186.233	311.988	0.00051498	0.00263103	0.548355	-1.82364	171.08	311.988
TGME49_238960	0.00021244	0.000909738	15.199	15.199	2.4865	0.163596	5.43077e-10	8.57137e-09	84.3664	84.3664	13.802	0.163596
TGME49_213340	0.000212952	0.000911429	15.767	15.767	7.81103	0.495404	0.126545	0.251506	5.1433	5.1433	2.54801	0.495404
TGME49_277572	0.000214262	0.000916534	22.1847	22.1847	7.35567	0.331565	0.226856	0.383148	3.94552	3.94552	1.30819	0.331565
TGME49_253950	0.000216025	0.000923566	2.33044	2.33044	91.4682	39.2494	0.00731067	0.0258448	2.08135	2.08135	81.6917	39.2494
TGME49_320680	0.000218831	0.000935049	6.26398	6.26398	22.1749	3.54006	0.0200306	0.0592618	4.17614	4.17614	14.7838	3.54006
TGME49_240690	0.000220386	0.000941176	1.91911	1.91911	245.604	127.978	0.667081	0.791243	0.909389	-1.09964	116.382	127.978
TGME49_293020	0.000222168	0.000948266	8.97433	8.97433	7.38316	0.822697	0.00112735	0.00522447	10.8757	10.8757	8.94742	0.822697
TGME49_269400	0.000223117	0.000951796	25.5489	25.5489	4.95892	0.194095	0.0253273	0.0717147	13.1276	13.1276	2.54801	0.194095
TGME49_458260-t26_1	0.000223508	0.000952939	0.548402	-1.82348	186.185	339.504	2.05809e-05	0.000153169	0.42939	-2.32888	145.78	339.504
TGME49_271970	0.000225413	0.000960536	0.623109	-1.60486	654.813	1050.88	0.000248425	0.00138666	0.600457	-1.6654	631.008	1050.88
TGME49_203450	0.000231218	0.000984732	0.496039	-2.01597	25.002	50.4033	0.00111695	0.00519174	0.2177	-4.59347	10.9728	50.4033
TGME49_240950	0.000231548	0.000985598	4.08662	4.08662	13.8127	3.37999	0.000306146	0.00166117	5.61658	5.61658	18.984	3.37999
TGME49_275355	0.000239398	0.00101846	33.7718	33.7718	3.67346	0.108773	7.64328e-05	0.000492729	64.0553	64.0553	6.9675	0.108773
TGME49_295035	0.000239752	0.0010194	4.16247	4.16247	13.2789	3.19014	0.79883	0.877923	0.798717	-1.25201	2.54802	3.19014
TGME49_260140	0.000240486	0.00102197	1.97452	1.97452	36.5323	18.5019	0.153744	0.290359	0.474655	-2.10679	8.78201	18.5019
TGME49_218840	0.000241171	0.00102432	2.42721	2.42721	31.2527	12.876	0.978409	0.986652	1.01256	1.01256	13.0377	12.876
TGME49_273300	0.000241913	0.00102691	5.33028	5.33028	5.97605	1.12115	0.000730386	0.0035992	7.95631	7.95631	8.92023	1.12115
TGME49_270630	0.000244309	0.00103651	0.56448	-1.77154	33.8621	59.9882	0.00138085	0.00623949	1.76319	1.76319	105.771	59.9882
TGME49_254050	0.000244771	0.00103791	1.88508	1.88508	103.401	54.8525	0.540964	0.691286	1.1619	1.1619	63.733	54.8525
TGME49_223020	0.000247221	0.00104773	0.315853	-3.16603	21.5648	68.2749	0.000197886	0.00113971	0.0650157	-15.3809	4.43894	68.2749
TGME49_294400	0.000247791	0.00104957	1.54514	1.54514	160.76	104.042	0.0269983	0.0753791	1.42919	1.42919	148.696	104.042
TGME49_297790	0.000248716	0.00105292	0.2265	-4.415	5.37821	23.7448	0.00950515	0.0321983	0.107309	-9.3189	2.54803	23.7448
TGME49_457800-t26_1	0.000249417	0.00105531	0.624988	-1.60003	185.109	296.18	6.20442e-05	0.000406027	0.507111	-1.97195	150.196	296.18
TGME49_301370	0.000250371	0.00105877	0.239411	-4.17692	4.15201	17.3426	0.0554023	0.133339	0.257266	-3.88703	4.46166	17.3426
TGME49_264730	0.000251472	0.00106285	0.483787	-2.06702	22.2963	46.087	0.360759	0.531641	0.771523	-1.29614	35.5572	46.087
TGME49_278878	0.000253956	0.00107277	2.80413	2.80413	37.6277	13.4187	0.100154	0.209828	1.90596	1.90596	25.5756	13.4187
TGME49_271840	0.000254396	0.00107404	2.52255	2.52255	93.2913	36.9829	0.000754969	0.00370626	2.62719	2.62719	97.1614	36.9829
TGME49_278245	0.000255343	0.00107745	10.7444	10.7444	9.03098	0.840528	0.00714792	0.0253848	8.97366	8.97366	7.54262	0.840528
TGME49_237530	0.000256803	0.00108303	6.53976	6.53976	17.2361	2.63558	0.453956	0.616553	1.84464	1.84464	4.8617	2.63558
TGME49_243355	0.000257778	0.00108655	7.38567	7.38567	6.004	0.812925	0.0403388	0.103726	5.43541	5.43541	4.41858	0.812925
TGME49_227030	0.000259397	0.00109228	0.51338	-1.94788	85.6768	166.888	0.0082514	0.0285733	0.546979	-1.82822	91.2841	166.888
TGME49_295995	0.000259418	0.00109228	14.7679	14.7679	4.83356	0.327303	0.050265	0.12377	7.78488	7.78488	2.54801	0.327303
TGME49_310970	0.000260724	0.00109718	2.62367	2.62367	133.05	50.7113	0.00274764	0.0112345	2.39593	2.39593	121.501	50.7113
TGME49_223140	0.000262027	0.00110207	0.530672	-1.8844	38.1304	71.8531	0.773472	0.8602	1.06416	1.06416	76.4635	71.8531
TGME49_249390	0.000263721	0.0011086	0.680532	-1.46944	306.346	450.157	6.69506e-09	9.05987e-08	0.430783	-2.32135	193.92	450.157
TGME49_291680	0.00026466	0.00111194	0.5769	-1.7334	94.545	163.884	0.000185681	0.00108142	0.438756	-2.27917	71.9052	163.884
TGME49_313160	0.000268228	0.00112632	0.507044	-1.97222	41.99	82.8135	0.629499	0.761526	0.894599	-1.11782	74.0848	82.8135
TGME49_222155	0.000269041	0.00112913	2.89058	2.89058	36.6463	12.6778	0.0305007	0.08336	2.3009	2.3009	29.1705	12.6778
TGME49_315770	0.000270769	0.00113577	0.444876	-2.24782	89.0439	200.154	0.00159578	0.00707507	0.43374	-2.30553	86.8149	200.154
TGME49_314070	0.000272821	0.00114376	0.556992	-1.79536	84.7496	152.156	0.0020611	0.00884277	0.505132	-1.97968	76.8587	152.156
TGME49_266366	0.000273148	0.00114452	0.579802	-1.72473	80.6981	139.182	0.000487832	0.00250549	0.45238	-2.21053	62.9632	139.182
TGME49_249680	0.00027423	0.00114843	2.34988	2.34988	56.7724	24.1597	0.0571951	0.136598	1.81207	1.81207	43.7789	24.1597
TGME49_206650	0.000276699	0.00115815	6.81571	6.81571	21.0511	3.08862	1.13399e-05	8.84805e-05	11.8493	11.8493	36.598	3.08862
TGME49_309865	0.000277038	0.0011589	4.67794	4.67794	17.2363	3.6846	0.419434	0.587299	1.76423	1.76423	6.50048	3.6846
TGME49_218130	0.000277211	0.0011589	17.3032	17.3032	3.2811	0.189623	7.57451e-10	1.17639e-08	106.587	106.587	20.2114	0.189623
TGME49_278410	0.000277325	0.0011589	19.8953	19.8953	7.52129	0.378043	0.000329185	0.00176648	26.6669	26.6669	10.0812	0.378043
TGME49_224990	0.000278368	0.00116263	5.94022	5.94022	32.0785	5.40022	0.000196772	0.00113582	7.26127	7.26127	39.2125	5.40022
TGME49_202310	0.000278819	0.00116389	0.532591	-1.87761	89.0437	167.19	0.000311604	0.00168726	0.426242	-2.34609	71.2632	167.19
TGME49_222400	0.000279412	0.00116574	2.02669	2.02669	95.6226	47.1817	0.22753	0.384037	1.3681	1.3681	64.5493	47.1817
TGME49_209570	0.000282065	0.00117618	1.61551	1.61551	88.5093	54.7871	0.00603679	0.022032	1.68463	1.68463	92.2962	54.7871
TGME49_309070	0.000284795	0.00118692	2.33555	2.33555	39.3576	16.8515	0.0250642	0.0710472	2.07423	2.07423	34.9539	16.8515
TGME49_272240	0.000289907	0.00120758	4.74344	4.74344	31.4724	6.63493	0.00526484	0.0196008	4.07211	4.07211	27.0182	6.63493
TGME49_265270	0.000290385	0.00120893	0.535245	-1.8683	74.2826	138.782	0.225978	0.382133	0.77584	-1.28893	107.673	138.782
TGME49_273660	0.000297078	0.00123613	6.92913	6.92913	16.6547	2.40357	0.52563	0.679277	0.544273	-1.83731	1.3082	2.40357
TGME49_270950	0.000299973	0.00124751	4.66157	4.66157	6.84777	1.46898	0.00334799	0.0133183	5.91469	5.91469	8.6886	1.46898
TGME49_217030	0.000303141	0.00126001	0.510974	-1.95705	37.0193	72.4485	0.943387	0.965282	1.01629	1.01629	73.6289	72.4485
TGME49_251760	0.000303564	0.0012611	1.49905	1.49905	167.708	111.876	2.05905e-05	0.000153169	1.83996	1.83996	205.847	111.876
TGME49_255660	0.000303797	0.00126139	0.365162	-2.73851	23.8941	65.4342	0.0012096	0.00555604	0.231837	-4.31338	15.17	65.4342
TGME49_272410	0.000305726	0.00126872	2.34984	2.34984	98.6278	41.9722	0.426986	0.594362	1.27469	1.27469	53.5016	41.9722
TGME49_217940	0.000306778	0.00127241	4.89892	4.89892	11.4897	2.34535	0.00296722	0.012	5.45315	5.45315	12.7895	2.34535
TGME49_228780	0.000307234	0.00127362	2.24922	2.24922	23.8796	10.6168	0.602041	0.740278	1.25966	1.25966	13.3736	10.6168
TGME49_243790	0.000309578	0.00128266	1.8784	1.8784	167.968	89.421	0.0190232	0.0569281	1.62826	1.62826	145.6	89.421
TGME49_225950	0.000309989	0.00128367	13.9662	13.9662	8.33234	0.596607	0.460734	0.621958	2.19273	2.19273	1.3082	0.596607
TGME49_248750	0.000312246	0.00129233	12.565	12.565	8.54336	0.679934	0.000270697	0.00149383	17.7097	17.7097	12.0414	0.679934
TGME49_307605	0.000315434	0.00130483	0.466631	-2.14302	25.9238	55.5553	0.00322332	0.0128949	0.31701	-3.15447	17.6116	55.5553
TGME49_271170	0.000316341	0.00130789	0.452331	-2.21077	28.5522	63.1225	0.383881	0.554628	0.785935	-1.27237	49.6102	63.1225
TGME49_256030	0.000320241	0.00132331	0.339115	-2.94885	55.294	163.054	1.50571e-05	0.000114413	0.177634	-5.62955	28.9639	163.054
TGME49_242640	0.000321605	0.00132824	1.83026	1.83026	45.5482	24.8862	0.0172943	0.0528299	1.84387	1.84387	45.887	24.8862
TGME49_265320	0.000322157	0.00132982	4.37928	4.37928	34.3489	7.8435	0.261155	0.425025	1.86689	1.86689	14.643	7.8435
TGME49_263760	0.00032315	0.00133321	5.19171	5.19171	20.6645	3.98028	0.227184	0.383619	0.32867	-3.04256	1.3082	3.98028
TGME49_243290	0.000323504	0.00133396	0.4193	-2.38493	16.0481	38.2735	0.0160881	0.0497936	0.343112	-2.9145	13.1321	38.2735
TGME49_308093	0.000325462	0.00134133	0.555068	-1.80158	67.5196	121.642	0.725225	0.831071	0.932698	-1.07216	113.455	121.642
TGME49_293570	0.000326264	0.00134392	0.503226	-1.98718	46.3819	92.1692	0.0144848	0.0455671	0.517086	-1.93392	47.6594	92.1692
TGME49_232670	0.000327689	0.00134907	0.542065	-1.8448	278.497	513.77	3.52941e-05	0.000248079	0.450043	-2.22201	231.219	513.77
TGME49_270740	0.000328965	0.00135361	0.483381	-2.06876	29.6747	61.39	0.0257351	0.0726209	0.498727	-2.00511	30.6168	61.39
TGME49_284645	0.000333401	0.00137114	2.86728	2.86728	24.8838	8.67856	0.358377	0.529635	0.512782	-1.95015	4.45021	8.67856
TGME49_213020	0.000340964	0.0014015	2.7499	2.7499	58.9749	21.4462	0.0537856	0.130376	1.97636	1.97636	42.3855	21.4462
TGME49_218880	0.000341827	0.00140431	0.590553	-1.69333	65.9979	111.756	0.000632241	0.00316592	0.432168	-2.31392	48.2973	111.756
TGME49_202770	0.000346371	0.00142222	0.623798	-1.60308	127.796	204.867	0.00716455	0.0254206	0.622413	-1.60665	127.512	204.867
TGME49_301000	0.000347125	0.00142457	5.45511	5.45511	15.1617	2.77936	0.256699	0.41944	2.30371	2.30371	6.40284	2.77936
TGME49_233030	0.000348045	0.00142759	0.297571	-3.36054	61.2527	205.842	0.00102866	0.00483624	0.285435	-3.50342	58.7547	205.842
TGME49_278990	0.000349913	0.00143449	0.625009	-1.59998	161.35	258.157	0.000103054	0.000642007	0.501845	-1.99265	129.555	258.157
TGME49_306210	0.000350169	0.00143479	3.46196	3.46196	15.709	4.5376	0.269337	0.43421	1.91399	1.91399	8.6849	4.5376
TGME49_230130	0.000352175	0.00144225	6.07683	6.07683	8.39033	1.38071	0.508404	0.663629	1.84544	1.84544	2.54802	1.38071
TGME49_321700	0.000353095	0.00144525	66.9984	66.9984	6.53411	0.0975264	0.0637696	0.149119	13.4137	13.4137	1.30819	0.0975264
TGME49_220250	0.000355307	0.00145355	0.488525	-2.04698	130.996	268.145	1.1897e-07	1.31679e-06	0.243713	-4.10319	65.3504	268.145
TGME49_215520	0.000356497	0.00145765	0.45873	-2.17993	44.1056	96.1472	0.0663896	0.153743	0.604876	-1.65323	58.1571	96.1472
TGME49_310760	0.000356789	0.00145808	0.412259	-2.42566	33.7685	81.9108	0.916616	0.950064	0.9717	-1.02912	79.5927	81.9108
TGME49_204420	0.000356996	0.00145815	1.99738	1.99738	414.816	207.68	5.71484e-19	2.00303e-17	5.69751	5.69751	1183.26	207.68
TGME49_225350	0.000360328	0.00147099	0.514477	-1.94372	24.3676	47.3637	0.0238217	0.0681961	0.462502	-2.16215	21.9058	47.3637
TGME49_460410-t26_1	0.000366175	0.00149408	0.285117	-3.50734	5.82339	20.4246	0.00110163	0.00512974	0.0640504	-15.6127	1.3082	20.4246
TGME49_318390	0.000367172	0.00149736	2.45875	2.45875	18.1271	7.37247	0.00886917	0.0303565	2.73272	2.73272	20.1469	7.37247
TGME49_286525	0.000369867	0.00150756	2.30738	2.30738	29.6863	12.8658	0.00993231	0.0332974	2.36834	2.36834	30.4706	12.8658
TGME49_281630	0.000371836	0.00151424	1.46105	1.46105	88.8894	60.8394	0.000118328	0.000730144	1.85317	1.85317	112.746	60.8394
TGME49_271037	0.000372038	0.00151424	5.73526	5.73526	6.60987	1.1525	0.00101053	0.0047683	8.11774	8.11774	9.35568	1.1525
TGME49_270320	0.00037209	0.00151424	0.643234	-1.55464	191.061	297.032	0.00174182	0.00764846	0.608217	-1.64415	180.66	297.032
TGME49_216660	0.000376436	0.00153113	2.15474	2.15474	24.6953	11.4609	0.0292597	0.080534	2.11858	2.11858	24.2809	11.4609
TGME49_271030	0.000377235	0.00153358	2.98499	2.98499	12.3693	4.14382	0.0144457	0.0455364	3.18371	3.18371	13.1927	4.14382
TGME49_305790	0.000378039	0.00153604	26.3103	26.3103	3.59658	0.136699	0.00144434	0.00647748	31.6562	31.6562	4.32736	0.136699
TGME49_309110	0.000381469	0.00154917	4.41637	4.41637	26.4919	5.99856	0.046367	0.116342	2.90178	2.90178	17.4065	5.99856
TGME49_203200	0.000384118	0.00155912	13.6045	13.6045	6.62106	0.486682	0.0223707	0.0648776	9.04595	9.04595	4.4025	0.486682
TGME49_271580	0.000385503	0.00156392	7.79206	7.79206	3.83332	0.491952	0.00740184	0.0261315	8.99666	8.99666	4.42592	0.491952
TGME49_306342	0.000387366	0.00157066	9.39	9.39	11.0252	1.17414	8.53587e-05	0.00054086	15.2149	15.2149	17.8645	1.17414
TGME49_221420	0.000390665	0.00158321	10.5102	10.5102	7.47523	0.711238	0.000543732	0.002758	14.3756	14.3756	10.2245	0.711238
TGME49_262880	0.000390872	0.00158322	2.08526	2.08526	40.4356	19.3912	0.327177	0.497571	1.39073	1.39073	26.9679	19.3912
TGME49_226710	0.000393301	0.00159223	0.316438	-3.16018	13.394	42.3274	0.00103734	0.00487414	0.0601982	-16.6118	2.54803	42.3274
TGME49_243950	0.000396335	0.00160368	0.671948	-1.48821	110.255	164.083	0.00235292	0.0098749	0.583217	-1.71463	95.6961	164.083
TGME49_243620	0.000404815	0.00163714	0.565386	-1.7687	79.3772	140.395	0.197711	0.347109	0.771731	-1.29579	108.347	140.395
TGME49_319390	0.00040838	0.0016507	75.6437	75.6437	4.21249	0.0556885	0.0267059	0.0747746	23.4912	23.4912	1.30819	0.0556885
TGME49_276190	0.000409679	0.0016551	2.77821	2.77821	22.6229	8.14297	0.00615465	0.0223782	2.94174	2.94174	23.9545	8.14297
TGME49_223580	0.000416522	0.00168187	2.33337	2.33337	33.5083	14.3604	0.162673	0.302885	1.67256	1.67256	24.0187	14.3604
TGME49_222130	0.00041682	0.0016822	0.669068	-1.49462	120.819	180.578	1.744e-05	0.000131366	0.43737	-2.28639	78.9796	180.578
TGME49_286920	0.000417804	0.0016853	0.439572	-2.27494	19.6501	44.7028	0.0727663	0.165014	0.532734	-1.87711	23.8147	44.7028
TGME49_238010	0.000419588	0.00169161	0.718338	-1.3921	271.331	377.72	0.023454	0.067292	0.759126	-1.3173	286.738	377.72
TGME49_281990	0.000421427	0.00169815	0.501553	-1.99381	22.2348	44.3319	0.211965	0.364698	0.687999	-1.45349	30.5003	44.3319
TGME49_207600	0.000422729	0.00170251	1.86828	1.86828	133.908	71.6743	0.179406	0.32404	0.696369	-1.43602	49.9117	71.6743
TGME49_247330	0.000429375	0.00172839	0.406174	-2.462	10.8777	26.7808	0.275838	0.441443	0.657179	-1.52165	17.5998	26.7808
TGME49_240670	0.000430051	0.00173021	0.423779	-2.35972	17.5001	41.2953	0.0794784	0.176088	0.525682	-1.90229	21.7082	41.2953
TGME49_248430	0.000435021	0.0017493	5.53982	5.53982	9.68631	1.74849	0.0178091	0.0540455	4.88216	4.88216	8.53639	1.74849
TGME49_244160	0.000439709	0.00176724	1.99692	1.99692	32.1768	16.1132	0.00689011	0.0246379	2.21029	2.21029	35.6149	16.1132
TGME49_244500	0.000441373	0.00177301	0.432405	-2.31265	20.4053	47.1904	0.00163876	0.00723678	0.185492	-5.39106	8.75345	47.1904
TGME49_295640	0.00044349	0.0017806	8.01342	8.01342	5.71962	0.713755	4.08341e-07	4.15333e-06	24.1441	24.1441	17.2329	0.713755
TGME49_320170	0.000445781	0.00178887	5.23816	5.23816	9.39875	1.79429	0.700734	0.815472	1.42007	1.42007	2.54802	1.79429
TGME49_203280	0.000449481	0.00180279	0.520674	-1.92059	41.3778	79.4697	0.02131	0.0624062	0.530974	-1.88333	42.1963	79.4697
TGME49_460260-t26_1	0.000461667	0.00185071	0.376144	-2.65856	19.1798	50.9905	0.00451207	0.0172269	0.267661	-3.73608	13.6481	50.9905
TGME49_248680	0.000462127	0.00185102	1.9779	1.9779	92.9868	47.0128	0.032592	0.0875686	1.69443	1.69443	79.6599	47.0128
TGME49_233315	0.000462447	0.00185102	7.14522	7.14522	7.34665	1.02819	0.0845606	0.184304	4.28915	4.28915	4.41006	1.02819
TGME49_218340	0.000462757	0.00185102	2.2766	2.2766	19.6638	8.63734	0.622027	0.755108	1.26862	1.26862	10.9575	8.63734
TGME49_248720	0.000462924	0.00185102	2.10413	2.10413	33.5108	15.9262	0.213885	0.366976	1.5413	1.5413	24.5471	15.9262
TGME49_257945	0.000462933	0.00185102	3.42545	3.42545	26.5483	7.7503	0.0122723	0.0394101	3.06279	3.06279	23.7375	7.7503
TGME49_249270	0.000464541	0.0018565	0.592852	-1.68676	242.649	409.29	0.000905593	0.00433359	0.561877	-1.77975	229.971	409.29
TGME49_278250	0.00046709	0.00186572	3.02936	3.02936	29.7759	9.82911	0.597697	0.736467	1.30702	1.30702	12.8469	9.82911
TGME49_238060	0.000467977	0.0018683	2.22267	2.22267	69.5418	31.2875	2.43834e-08	2.97845e-07	4.04697	4.04697	126.619	31.2875
TGME49_215885	0.000471972	0.00188329	34.334	34.334	8.57241	0.249677	0.19326	0.341812	5.23955	5.23955	1.30819	0.249677
TGME49_233260	0.000472622	0.00188491	0.418138	-2.39155	14.0582	33.621	0.0112233	0.0366925	0.260862	-3.83345	8.77044	33.621
TGME49_215180	0.000473564	0.00188771	2.92426	2.92426	12.6176	4.31479	0.00104667	0.00490905	4.06438	4.06438	17.5369	4.31479
TGME49_238980	0.000474369	0.00188995	52.3	52.3	2.86406	0.0547622	0.00380616	0.0148823	46.5285	46.5285	2.548	0.0547622
TGME49_219370	0.000475349	0.00189288	11.4958	11.4958	17.3018	1.50505	6.90588e-06	5.61491e-05	25.4945	25.4945	38.3706	1.50505
TGME49_265230	0.000478227	0.00190337	2.60757	2.60757	29.2014	11.1987	0.759458	0.851614	1.15814	1.15814	12.9696	11.1987
TGME49_225720	0.000478958	0.0019053	2.40878	2.40878	92.8497	38.5463	0.793729	0.874421	1.0914	1.0914	42.0695	38.5463
TGME49_312670	0.00047935	0.00190589	0.263337	-3.79741	4.08302	15.5049	0.226609	0.382881	1.53643	1.53643	23.8221	15.5049
TGME49_251800	0.000484487	0.00192533	1.56287	1.56287	130.933	83.777	0.000587792	0.00296218	1.77183	1.77183	148.439	83.777
TGME49_286610	0.000488936	0.00194202	0.443223	-2.2562	14.8654	33.5393	0.380815	0.551997	1.27119	1.27119	42.6349	33.5393
TGME49_239120	0.000490864	0.00194868	0.0758318	-13.1871	0.940989	12.4089	0.340202	0.510336	0.525897	-1.90151	6.5258	12.4089
TGME49_212920	0.000493665	0.0019588	2.08999	2.08999	187.094	89.5191	0.0391204	0.101398	1.6422	1.6422	147.008	89.5191
TGME49_310180	0.000495697	0.00196586	1.74179	1.74179	219.648	126.104	0.00245433	0.0102069	1.74115	1.74115	219.567	126.104
TGME49_224100	0.000499435	0.00197968	4.08969	4.08969	13.6711	3.34283	0.000142063	0.000851518	6.30216	6.30216	21.067	3.34283
TGME49_310620	0.000500524	0.00198277	2.27532	2.27532	65.1445	28.6309	0.0629404	0.147601	1.76226	1.76226	50.455	28.6309
TGME49_265220	0.000500726	0.00198277	2.04501	2.04501	31.8193	15.5595	0.736515	0.837594	1.14018	1.14018	17.7407	15.5595
TGME49_246090	0.000503996	0.0019947	1.71556	1.71556	72.7177	42.387	0.00364595	0.0143134	1.86088	1.86088	78.8774	42.387
TGME49_263810	0.000505833	0.00200096	0.417886	-2.393	13.6628	32.695	0.0227605	0.0658362	0.335163	-2.98363	10.9581	32.695
TGME49_290645	0.000506154	0.00200121	12.4915	12.4915	4.74311	0.379706	1.52805e-08	1.93015e-07	59.4224	59.4224	22.5631	0.379706
TGME49_244910	0.00051666	0.00204171	2.25003	2.25003	131.586	58.4819	0.0225814	0.065391	1.84461	1.84461	107.876	58.4819
TGME49_271080	0.000525204	0.00207442	5.12837	5.12837	9.37366	1.8278	0.0514181	0.125892	3.87906	3.87906	7.09017	1.8278
TGME49_227610	0.000527517	0.0020825	2.86052	2.86052	14.0877	4.92486	0.438303	0.603509	0.517379	-1.93282	2.54802	4.92486
TGME49_249860	0.000528784	0.00208644	1.75737	1.75737	155.832	88.6736	0.00469409	0.0177822	1.73522	1.73522	153.868	88.6736
TGME49_212830	0.00053352	0.00210406	6.72437	6.72437	12.3159	1.83154	0.0221751	0.0645026	5.07799	5.07799	9.30052	1.83154
TGME49_308950	0.000543908	0.00214394	1.4896	1.4896	285.247	191.493	3.7605e-09	5.30081e-08	2.15748	2.15748	413.14	191.493
TGME49_321590	0.0005516	0.00217316	0.670003	-1.49253	142.202	212.24	0.0328381	0.0881993	0.715015	-1.39857	151.755	212.24
TGME49_259250	0.000552203	0.00217444	2.35632	2.35632	44.547	18.9054	0.0183011	0.0552584	2.15267	2.15267	40.697	18.9054
TGME49_278860	0.000557247	0.00219319	38.0526	38.0526	4.13748	0.108731	0.013851	0.0439718	23.4341	23.4341	2.548	0.108731
TGME49_461250-t26_1	0.000558942	0.00219875	0.616394	-1.62234	123.202	199.875	0.00105066	0.00491886	0.534188	-1.872	106.771	199.875
TGME49_316320	0.000560834	0.00220508	64.7698	64.7698	3.49767	0.0540015	0.00601798	0.021984	47.1839	47.1839	2.548	0.0540015
TGME49_312420	0.000561177	0.00220531	0.390599	-2.56017	195.351	500.131	8.71447e-08	9.87005e-07	0.189838	-5.26764	94.9441	500.131
TGME49_215060	0.00056293	0.00221109	0.385812	-2.59194	51.5827	133.699	0.0150874	0.0471655	0.457253	-2.18697	61.1343	133.699
TGME49_278340	0.000563466	0.00221207	24.1197	24.1197	8.56621	0.355154	0.0254809	0.0719924	12.3053	12.3053	4.37029	0.355154
TGME49_280760	0.000564603	0.00221542	0.404356	-2.47307	15.2292	37.6628	0.00253267	0.0104706	0.118476	-8.44052	4.46214	37.6628
TGME49_300120	0.000566545	0.00222192	2.05012	2.05012	71.9284	35.085	0.0111044	0.0364263	1.95165	1.95165	68.4737	35.085
TGME49_311670	0.000572315	0.00224342	3.59079	3.59079	17.2847	4.81363	0.00883353	0.0302658	3.59353	3.59353	17.2979	4.81363
TGME49_217770	0.000577662	0.00226324	1.90905	1.90905	27.0361	14.1621	0.201305	0.351623	1.55247	1.55247	21.9862	14.1621
TGME49_245980	0.000580832	0.00227451	0.431462	-2.3177	95.5583	221.476	0.422536	0.590431	0.812393	-1.23093	179.925	221.476
TGME49_320530	0.000582746	0.00228086	2.41885	2.41885	64.0394	26.4752	0.800958	0.878525	1.09727	1.09727	29.0503	26.4752
TGME49_254350	0.000591554	0.00231417	65.5509	65.5509	5.3634	0.0818204	0.0160714	0.0497817	31.1414	31.1414	2.548	0.0818204
TGME49_311490	0.000597538	0.0023364	4.2968	4.2968	17.3259	4.03229	0.905047	0.943678	1.09813	1.09813	4.42798	4.03229
TGME49_212820	0.000602091	0.00235302	2.57344	2.57344	14.337	5.57114	0.00134555	0.00610124	3.53803	3.53803	19.7108	5.57114
TGME49_220140	0.000603656	0.00235795	2.34615	2.34615	17.6568	7.52588	0.095068	0.201132	2.0299	2.0299	15.2768	7.52588
TGME49_217640	0.000615496	0.002403	0.353717	-2.82712	46.8179	132.36	0.309102	0.47787	0.718999	-1.39082	95.1666	132.36
TGME49_248530	0.000616532	0.00240583	3.33568	3.33568	21.3922	6.41315	0.320423	0.490349	1.72661	1.72661	11.073	6.41315
TGME49_299980	0.000619517	0.00241627	0.591184	-1.69152	143.668	243.018	0.00040235	0.00211819	0.49842	-2.00634	121.125	243.018
TGME49_280480	0.000622677	0.00242738	0.475906	-2.10125	60.3195	126.747	0.000197783	0.00113971	0.318879	-3.13599	40.4168	126.747
TGME49_318770	0.000623412	0.00242903	3.56395	3.56395	21.2206	5.95423	0.0366662	0.0960873	2.82951	2.82951	16.8475	5.95423
TGME49_213635	0.000626807	0.00244103	12.0242	12.0242	32.1274	2.67189	0.16786	0.309141	3.36048	3.36048	8.97883	2.67189
[truncated: 5,783 more rows]
