# Supplementary material for: Constitutive upregulation of transcription factors underlies permissive bradyzoite differentiation in a natural isolate of Toxoplasma gondii
Source: mBio. 2024 Aug 16;15(9):e00641-24. doi: 10.1128/mbio.00641-24 (PMC11389365; doi:10.1128/mbio.00641-24)
Supplement: Data Set S2 — BFD1-dependent genes. [file mbio.00641-24-s0002.xlsx]

## Sheet: Sheet1
DataSet 2 Gene set of BFD1-regulated genes
Gene_ID	Gene_description
TGME49_201780	microneme protein MIC2 (MIC2)
TGME49_201840	aspartyl protease ASP1 (ASP1)
TGME49_202020	DnAK-TPR
TGME49_202400	calcium binding egf domain-containing protein
TGME49_203290	hypothetical protein
TGME49_203875	hypothetical protein
TGME49_204420	oocyst wall protein OWP1 (OWP1)
TGME49_204530	microneme protein MIC11 (MIC11)
TGME49_205750	histone deacetylase complex subunit Sin3 (SIN3)
TGME49_206400	FAD binding domain of DNA photolyase domain-containing protein
TGME49_206430	formin FRM1 (FRM1)
TGME49_207150	SAG-related sequence SRS49C (SAG2D)
TGME49_207240	hypothetical protein
TGME49_207440	ribosomal protein RPS4 (RPS4)
TGME49_208740	microneme protein, putative
TGME49_209030	actin ACT1 (ACT1)
TGME49_209755	hypothetical protein
TGME49_212310	vacuolar ATP synthetase
TGME49_214310	hypothetical protein
TGME49_214410	hypothetical protein
TGME49_214440	4'-phosphopantetheinyl transferase superfamily protein
TGME49_214545	hypothetical protein
TGME49_215450	aquaporin 1
TGME49_216140	tetratricopeptide repeat-containing protein
TGME49_216820	transporter, major facilitator family protein
TGME49_218890	hypothetical protein
TGME49_219218	hypothetical protein
TGME49_219222	hypothetical protein
TGME49_219320	acid phosphatase GAP50 (GAP50)
TGME49_219610	hypothetical protein
TGME49_219730	hypothetical protein
TGME49_220630	hypothetical protein
TGME49_220720	hypothetical protein
TGME49_221840	hypothetical protein
TGME49_223095	hypothetical protein
TGME49_223830	fasciclin domain-containing protein
TGME49_224630	zinc finger (CCCH type) motif-containing protein
TGME49_224935	hypothetical protein
TGME49_225290	GDA1/CD39 (nucleoside phosphatase) family protein
TGME49_225540	hypothetical protein
TGME49_225590	hypothetical protein
TGME49_225820	hypothetical protein
TGME49_226250	DEAD (Asp-Glu-Ala-Asp) box polypeptide DDX3X (DDX3X)
TGME49_226260	hypothetical protein
TGME49_226300	2,4-dienoyl CoA reductase 2, peroxisomal family protein
TGME49_226420	peptidase family M3 protein
TGME49_226720	translin family protein
TGME49_227380	hypothetical protein
TGME49_228230	hypothetical protein
TGME49_230970	hypothetical protein
TGME49_231070	protein kinase
TGME49_232270	histidine acid phosphatase superfamily protein
TGME49_233050	hypothetical protein
TGME49_233380	hypothetical protein
TGME49_234530	hypothetical protein
TGME49_234950	protein kinase (incomplete catalytic triad)
TGME49_237230	hypothetical protein
TGME49_238210	EGF family domain-containing protein
TGME49_242070	cAMP-dependent protein kinase regulatory subunit
TGME49_243470	hypothetical protein
TGME49_243720	peroxisomal biogenesis factor PEX11 (PEX11)
TGME49_244260	hypothetical protein
TGME49_245530	hypothetical protein
TGME49_245770	hypothetical protein
TGME49_245980	hypothetical protein
TGME49_247025	hypothetical protein
TGME49_247780	hypothetical protein
TGME49_247850	hypothetical protein
TGME49_248990	hypothetical protein
TGME49_251540	dense granule protein GRA9 (GRA9)
TGME49_252210	pentatricopeptide repeat domain-containing protein
TGME49_252250	ATPase, AAA family protein
TGME49_252330	hypothetical protein
TGME49_255260	apical membrane antigen AMA1
TGME49_255900	Bax inhibitor-1, putative
TGME49_257720	proton ATPase, putative
TGME49_258870	hypothetical protein
TGME49_259020	bradyzoite antigen BAG1 (BAG1)
TGME49_260190	microneme protein MIC13 (MIC13)
TGME49_260620	hypothetical protein
TGME49_261650	hypothetical protein
TGME49_262560	hypothetical protein
TGME49_262620	RNA recognition motif-containing protein
TGME49_262940	aspartyl proteinase (eimepsin), putative
TGME49_262970	hypothetical protein
TGME49_264150	hypothetical protein
TGME49_264660	SAG-related sequence SRS44 (SRS44)
TGME49_265090	hypothetical protein
TGME49_266610	Kazal-type serine protease inhibitor domain-containing protein
TGME49_266690	hypothetical protein
TGME49_268590	rhomboid protease ROM4 (ROM4)
TGME49_268790	hypothetical protein
TGME49_268860	enolase 1
TGME49_269600	biotin-requiring enzyme domain-containing protein
TGME49_269690	hypothetical protein
TGME49_270210	kinesin motor domain-containing protein
TGME49_271970	glideosome-associated protein with multiple-membrane spans GAPM3
TGME49_272370	hypothetical protein
TGME49_272695	hypothetical protein
TGME49_277740	zinc finger, C3HC4 type (RING finger) domain-containing protein
TGME49_278080	Toxoplasma gondii family A protein
TGME49_278205	hypothetical protein
TGME49_278940	HECT-domain (ubiquitin-transferase) domain-containing protein
TGME49_280570	SAG-related sequence SRS35A (SRS35A)
TGME49_280580	SAG-related sequence SRS35B (SRS35B)
TGME49_282070	hypothetical protein
TGME49_284310	hypothetical protein
TGME49_285980	glucosephosphate-mutase GPM1 (GPM1)
TGME49_286460	hypothetical protein
TGME49_286600	hypothetical protein
TGME49_286740	microneme-like protein
TGME49_287960	hypothetical protein
TGME49_288650	dense granule protein GRA12 (GRA12)
TGME49_288740	L-asparaginase, putative
TGME49_290000	hypothetical protein
TGME49_291075	hypothetical protein
TGME49_293780	hypothetical protein
TGME49_293790	hypothetical protein
TGME49_293810	carboxyvinyl-carboxyphosphonatephosphorylmutase
TGME49_294200	glucose-6-phosphate 1-dehydrogenase
TGME49_294970	hypothetical protein
TGME49_297900	hypothetical protein
TGME49_301400	hypothetical protein
TGME49_301890	Toxoplasma gondii family B protein
TGME49_306620	AP2 domain transcription factor AP2IX-9 (AP2IX9)
TGME49_309590	rhoptry protein ROP1 (ROP1)
TGME49_310177	hypothetical protein
TGME49_311100	zinc finger (CCCH type) motif-containing protein
TGME49_311230	hypothetical protein
TGME49_311700	hypothetical protein
TGME49_312330	hypothetical protein
TGME49_318750	deoxyribose-phosphate aldolase
TGME49_319550	membrane protein C17G8.08c, putative
TGME49_319560	microneme protein MIC3 (MIC3)
TGME49_320190	SAG-related sequence SRS16B (SRS9 )
